# Supplementary material for: 6,8-Di­bromo-4-oxo-4H-chromene-3-carbaldehyde
Source: Acta Crystallogr Sect E Struct Rep Online. 2014 Mar 15;70(Pt 4):o439. doi: 10.1107/S1600536814005327 (PMC3998586; doi:10.1107/S1600536814005327)
Supplement: Supplementary file 1 [file e-70-0o439-sup1.cif]

##############################################################################
#                                                                            #
# This CIF contains the data in a paper accepted for publication in          #
# Acta Crystallographica Section E. It conforms to the requirements of       #
# Notes for Authors for Acta Crystallographica Section E, and has been       #
# peer reviewed under the auspices of the IUCr Commission on Journals.       #
#                                                                            #
# Full details of the Crystallographic Information File format               #
# are given in the paper "The Crystallographic Information File (CIF):       #
# a New Standard Archive File for Crystallography" by S. R. Hall, F. H.      #
# Allen and I. D. Brown [Acta Cryst. (1991), A47, 655-685].                  #
#                                                                            #
# The current version of the core CIF dictionary is obtainable from          #
# ftp://ftp.iucr.org/pub/cif_core.dic.                                       #
#                                                                            #
# Software is freely available for graphical display of the structure(s)     #
# in this CIF. For information consult the CIF software page                 #
# http://www.iucr.org/resources/cif/software.                                #
#                                                                            #
# This file may be used for bona fide research purposes within the           #
# scientific community so long as proper attribution is given to the journal # 
# article from which it was obtained.                                        #
#                                                                            #
##############################################################################
data_General
_audit_creation_method     'by CrystalStructure 4.0'
_journal_date_recd_electronic     2014-02-06
_journal_date_accepted     2014-03-07
_journal_name_full     'Acta Crystallographica, Section E'
_journal_year     2014
_journal_volume     70
_journal_issue      4
_journal_page_first     o439
_journal_page_last     o439
_journal_paper_category     QO
_journal_paper_doi     10.1107/S1600536814005327
_journal_coeditor_code     RN2123
_publ_contact_author_name     'Yoshinobu Ishikawa'
_publ_contact_author_address
;
School of Pharmaceutical Sciences
University of Shizuoka
52-1 Yada, Suruga-ku, Shizuoka 422-8526
Japan
;
_publ_contact_author_email     'ishi206@u-shizuoka-ken.ac.jp'
_publ_contact_author_fax     '+81-54-264-5645'
_publ_contact_author_phone     '+81-54-264-5645'
_publ_section_title
;
6,8-Dibromo-4-oxo-4<i>H</i>-chromene-3-carbaldehyde
;
loop_
    _publ_author_name
    _publ_author_footnote
    _publ_author_address
    'Ishikawa, Yoshinobu' .
;
School of Pharmaceutical Sciences
University of Shizuoka
52-1 Yada, Suruga-ku, Shizuoka 422-8526
Japan
;
_publ_section_synopsis     .
data_I
_database_code_depnum_ccdc_archive     'CCDC 990678'
_chemical_name_systematic
;
6,8-Dibromo-4-oxo-4<i>H</i>-chromene-3-carbaldehyde
;
_chemical_formula_moiety     'C10 H4 Br2 O3'
_chemical_formula_sum     'C10 H4 Br2 O3'
_chemical_formula_iupac     'C10 H4 Br2 O3'
_chemical_formula_weight     331.95
_chemical_melting_point     ?
_symmetry_cell_setting     monoclinic
_symmetry_space_group_name_H-M     'P 21/c'
_symmetry_space_group_name_Hall     '-P 2ybc'
loop_
    _symmetry_equiv_pos_site_id
    _symmetry_equiv_pos_as_xyz
    1 '+X,+Y,+Z'
    2 '-X,1/2+Y,1/2-Z'
    3 '-X,-Y,-Z'
    4 '+X,1/2-Y,1/2+Z'
_cell_length_a     11.910(4)
_cell_length_b     3.8500(12)
_cell_length_c     20.817(6)
_cell_angle_alpha     90.0000
_cell_angle_beta     95.69(3)
_cell_angle_gamma     90.0000
_cell_volume     949.8(5)
_cell_formula_units_Z     4
_cell_measurement_reflns_used     25
_cell_measurement_theta_min     15.04
_cell_measurement_theta_max     17.34
_cell_measurement_temperature     100
_exptl_crystal_description     block
_exptl_crystal_colour     colorless
_exptl_crystal_size_max     0.420
_exptl_crystal_size_mid     0.250
_exptl_crystal_size_min     0.230
_exptl_crystal_density_diffrn     2.321
_exptl_crystal_density_meas     ?
_exptl_crystal_density_method     'not measured'
_exptl_crystal_F_000     632.00
_exptl_absorpt_coefficient_mu     8.538
_exptl_absorpt_correction_type     psi-scan
_exptl_absorpt_process_details     '(North <i>et al.</i>, 1968)'
_exptl_absorpt_correction_T_min     0.086
_exptl_absorpt_correction_T_max     0.140
_diffrn_ambient_temperature     100
_diffrn_radiation_type     'Mo K\a'
_diffrn_radiation_wavelength     0.71069
_diffrn_measurement_device_type     'Rigaku AFC-7R'
_diffrn_measurement_method     \w
_diffrn_reflns_number     2871
_diffrn_reflns_av_R_equivalents     0.0097
_diffrn_reflns_theta_max     27.49
_diffrn_reflns_theta_full     27.49
_diffrn_measured_fraction_theta_max     0.999
_diffrn_measured_fraction_theta_full     0.999
_diffrn_reflns_limit_h_min     -15
_diffrn_reflns_limit_h_max     15
_diffrn_reflns_limit_k_min     -2
_diffrn_reflns_limit_k_max     4
_diffrn_reflns_limit_l_min     -14
_diffrn_reflns_limit_l_max     26
_diffrn_standards_number     3
_diffrn_standards_interval_count     150
_diffrn_standards_decay_%     -0.074
_refine_special_details
;
Refinement was performed using all reflections. The weighted <i>R</i>-factor
(<i>wR</i>) and goodness of fit (<i>S</i>) are based on <i>F</i>^2^.
<i>R</i>-factor (gt) are based on <i>F</i>. The threshold expression of
<i>F</i>^2^ > 2.0 \s(<i>F</i>^2^) is used only for calculating <i>R</i>-factor
(gt).
;
_reflns_number_total     2163
_reflns_number_gt     1937
_reflns_threshold_expression     F^2^>2\s(F^2^)
_refine_ls_structure_factor_coef     Fsqd
_refine_ls_R_factor_gt     0.0191
_refine_ls_wR_factor_ref     0.0446
_refine_ls_goodness_of_fit_ref     1.056
_refine_ls_number_reflns     2163
_refine_ls_number_parameters     136
_refine_ls_number_restraints     0
_refine_ls_hydrogen_treatment     constr
_refine_ls_weighting_scheme     calc
_refine_ls_weighting_details
            'w = 1/[\s^2^(Fo^2^)+(0.0209P)^2^+0.9331P] where P=(Fo^2^+2Fc^2^)/3'
_atom_sites_solution_hydrogens     geom
_atom_sites_solution_primary     direct
_atom_sites_solution_secondary     difmap
_refine_ls_shift/su_max     0.002
_refine_diff_density_max     0.370
_refine_diff_density_min     -0.460
_refine_ls_extinction_method     none
_refine_ls_extinction_coef     ?
loop_
    _atom_type_symbol
    _atom_type_description
    _atom_type_scat_dispersion_real
    _atom_type_scat_dispersion_imag
    _atom_type_scat_source
    'C' 'C' 0.0033 0.0016
;
International Tables for Crystallography
(1992, Vol. C, Tables 4.2.6.8 and 6.1.1.4)
;
    'H' 'H' 0.0000 0.0000
;
International Tables for Crystallography
(1992, Vol. C, Table 6.1.1.4)
;
    'O' 'O' 0.0106 0.0060
;
International Tables for Crystallography
(1992, Vol. C, Tables 4.2.6.8 and 6.1.1.4)
;
    'Br' 'Br' -0.2901 2.4595
;
International Tables for Crystallography
(1992, Vol. C, Tables 4.2.6.8 and 6.1.1.4)
;
_computing_data_collection     '<i>WinAFC</i> (Rigaku, 1999)'
_computing_cell_refinement     '<i>WinAFC</i> (Rigaku, 1999)'
_computing_data_reduction     '<i>WinAFC</i> (Rigaku, 1999)'
_computing_structure_solution     'SIR92 (Altomare <i>et al.</i>, 1994)'
_computing_structure_refinement     'SHELXL97 (Sheldrick, 2008)'
_computing_molecular_graphics     'CrystalStructure (Rigaku, 2010)'
_computing_publication_material     'CrystalStructure (Rigaku, 2010)'
loop_
    _atom_site_type_symbol
    _atom_site_label
    _atom_site_fract_x
    _atom_site_fract_y
    _atom_site_fract_z
    _atom_site_U_iso_or_equiv
    _atom_site_adp_type
    _atom_site_calc_flag
    _atom_site_refinement_flags
    _atom_site_occupancy
    _atom_site_symmetry_multiplicity
    _atom_site_disorder_assembly
    _atom_site_disorder_group
    Br Br1 0.573035(18) 0.93086(6) 0.699129(10) 0.01429(7) Uani d . 1.0 4 . .
    Br Br2 0.985432(18) 0.27016(6) 0.660364(10) 0.01402(6) Uani d . 1.0 4 . .
    O O1 0.88801(13) 0.2982(5) 0.52224(7) 0.0135(4) Uani d . 1.0 4 . .
    O O2 0.59071(14) 0.7059(5) 0.43970(8) 0.0183(4) Uani d . 1.0 4 . .
    O O3 0.78264(15) 0.1122(6) 0.32871(8) 0.0230(4) Uani d . 1.0 4 . .
    C C1 0.85463(19) 0.2641(7) 0.45870(10) 0.0137(5) Uani d . 1.0 4 . .
    C C2 0.75650(19) 0.3792(7) 0.42904(10) 0.0138(5) Uani d . 1.0 4 . .
    C C3 0.67683(19) 0.5722(7) 0.46469(10) 0.0132(5) Uani d . 1.0 4 . .
    C C4 0.63812(18) 0.7387(6) 0.57688(10) 0.0125(5) Uani d . 1.0 4 . .
    C C5 0.67063(18) 0.7382(7) 0.64209(10) 0.0122(5) Uani d . 1.0 4 . .
    C C6 0.77314(18) 0.5989(7) 0.66820(10) 0.0129(5) Uani d . 1.0 4 . .
    C C7 0.84520(18) 0.4570(7) 0.62724(10) 0.0123(5) Uani d . 1.0 4 . .
    C C8 0.71085(18) 0.5882(7) 0.53541(10) 0.0119(5) Uani d . 1.0 4 . .
    C C9 0.81363(18) 0.4500(6) 0.56088(10) 0.0111(5) Uani d . 1.0 4 . .
    C C10 0.7291(2) 0.3114(7) 0.35894(11) 0.0173(5) Uani d . 1.0 4 . .
    H H1 0.9046 0.1492 0.4329 0.0165 Uiso calc R 1.0 4 . .
    H H4 0.5682 0.8381 0.5602 0.0149 Uiso calc R 1.0 4 . .
    H H6 0.7932 0.6016 0.7135 0.0155 Uiso calc R 1.0 4 . .
    H H10 0.6668 0.4296 0.3368 0.0208 Uiso calc R 1.0 4 . .
loop_
    _atom_site_aniso_label
    _atom_site_aniso_U_11
    _atom_site_aniso_U_22
    _atom_site_aniso_U_33
    _atom_site_aniso_U_12
    _atom_site_aniso_U_13
    _atom_site_aniso_U_23
    Br1 0.01503(11) 0.01571(12) 0.01299(11) 0.00054(9) 0.00562(8) -0.00072(9)
    Br2 0.01206(11) 0.01685(12) 0.01260(11) 0.00133(9) -0.00153(8) 0.00018(9)
    O1 0.0109(8) 0.0193(9) 0.0102(7) 0.0017(7) 0.0008(6) -0.0015(7)
    O2 0.0151(8) 0.0233(10) 0.0159(8) 0.0032(8) -0.0015(7) 0.0023(8)
    O3 0.0206(9) 0.0327(11) 0.0157(8) 0.0031(9) 0.0015(7) -0.0066(8)
    C1 0.0151(11) 0.0162(12) 0.0099(10) -0.0017(10) 0.0013(8) -0.0029(9)
    C2 0.0142(11) 0.0145(12) 0.0128(11) -0.0025(10) 0.0013(9) -0.0005(9)
    C3 0.0142(11) 0.0137(12) 0.0117(10) -0.0038(10) 0.0013(8) 0.0008(9)
    C4 0.0107(10) 0.0117(12) 0.0148(11) -0.0015(9) 0.0003(8) 0.0009(9)
    C5 0.0121(11) 0.0114(12) 0.0141(10) -0.0025(10) 0.0072(8) -0.0014(9)
    C6 0.0150(11) 0.0135(12) 0.0103(10) -0.0022(10) 0.0013(8) 0.0006(9)
    C7 0.0109(10) 0.0123(12) 0.0136(11) -0.0007(9) -0.0004(8) 0.0012(9)
    C8 0.0114(10) 0.0125(12) 0.0119(10) -0.0029(10) 0.0017(8) 0.0012(9)
    C9 0.0108(10) 0.0110(11) 0.0122(10) -0.0008(9) 0.0041(8) 0.0002(9)
    C10 0.0157(11) 0.0241(14) 0.0117(11) -0.0008(11) -0.0006(9) -0.0006(10)
_geom_special_details
;
;
loop_
    _geom_bond_atom_site_label_1
    _geom_bond_atom_site_label_2
    _geom_bond_site_symmetry_1
    _geom_bond_site_symmetry_2
    _geom_bond_distance
    _geom_bond_publ_flag
    Br1 C5 . . 1.893(3) no
    Br2 C7 . . 1.885(3) no
    O1 C1 . . 1.349(3) no
    O1 C9 . . 1.384(3) no
    O2 C3 . . 1.217(3) no
    O3 C10 . . 1.213(4) no
    C1 C2 . . 1.342(3) no
    C2 C3 . . 1.464(4) no
    C2 C10 . . 1.486(3) no
    C3 C8 . . 1.489(3) no
    C4 C5 . . 1.374(3) no
    C4 C8 . . 1.407(4) no
    C5 C6 . . 1.394(3) no
    C6 C7 . . 1.381(4) no
    C7 C9 . . 1.395(3) no
    C8 C9 . . 1.391(3) no
    C1 H1 . . 0.950 no
    C4 H4 . . 0.950 no
    C6 H6 . . 0.950 no
    C10 H10 . . 0.950 no
loop_
    _geom_contact_atom_site_label_1
    _geom_contact_atom_site_label_2
    _geom_contact_distance
    _geom_contact_site_symmetry_1
    _geom_contact_site_symmetry_2
    _geom_contact_publ_flag
    Br2 O1 2.9940(17) . . no
    O1 C3 2.877(3) . . no
    O2 C1 3.561(3) . . no
    O2 C4 2.858(3) . . no
    O2 C10 2.898(4) . . no
    O3 C1 2.818(3) . . no
    C1 C7 3.599(4) . . no
    C1 C8 2.753(4) . . no
    C2 C9 2.775(3) . . no
    C4 C7 2.801(3) . . no
    C5 C9 2.750(4) . . no
    C6 C8 2.790(3) . . no
    Br1 Br1 3.4567(8) . 2_646 no
    Br1 Br1 3.4567(8) . 2_656 no
    Br1 C5 3.563(3) . 1_565 no
    Br2 O3 3.118(2) . 3_756 no
    Br2 C7 3.583(3) . 1_545 no
    O1 O1 3.298(3) . 3_766 no
    O1 C1 3.486(3) . 3_766 no
    O1 C8 3.481(3) . 1_545 no
    O1 C9 3.498(3) . 1_545 no
    O2 C2 3.280(3) . 1_565 no
    O2 C3 3.513(4) . 1_565 no
    O2 C4 3.208(3) . 3_666 no
    O2 C4 3.455(3) . 3_676 no
    O2 C10 3.395(4) . 1_565 no
    O3 Br2 3.118(2) . 3_756 no
    O3 C2 3.543(4) . 1_545 no
    O3 C6 3.430(3) . 4_554 no
    O3 C10 3.223(4) . 1_545 no
    C1 O1 3.486(3) . 3_766 no
    C1 C3 3.413(4) . 1_545 no
    C1 C8 3.577(4) . 1_545 no
    C2 O2 3.280(3) . 1_545 no
    C2 O3 3.543(4) . 1_565 no
    C2 C3 3.353(4) . 1_545 no
    C3 O2 3.513(4) . 1_545 no
    C3 C1 3.413(4) . 1_565 no
    C3 C2 3.353(4) . 1_565 no
    C4 O2 3.208(3) . 3_666 no
    C4 O2 3.455(3) . 3_676 no
    C4 C8 3.513(4) . 1_565 no
    C4 C9 3.481(4) . 1_565 no
    C5 Br1 3.563(3) . 1_545 no
    C5 C6 3.555(4) . 1_565 no
    C5 C7 3.493(4) . 1_565 no
    C6 O3 3.430(3) . 4_555 no
    C6 C5 3.555(4) . 1_545 no
    C6 C7 3.539(4) . 1_565 no
    C7 Br2 3.583(3) . 1_565 no
    C7 C5 3.493(4) . 1_545 no
    C7 C6 3.539(4) . 1_545 no
    C8 O1 3.481(3) . 1_565 no
    C8 C1 3.577(4) . 1_565 no
    C8 C4 3.513(4) . 1_545 no
    C8 C9 3.558(4) . 1_565 no
    C9 O1 3.498(3) . 1_565 no
    C9 C4 3.481(4) . 1_545 no
    C9 C8 3.558(4) . 1_545 no
    C10 O2 3.395(4) . 1_545 no
    C10 O3 3.223(4) . 1_565 no
    Br1 H4 2.9089 . . no
    Br1 H6 2.9009 . . no
    Br2 H6 2.9323 . . no
    O2 H4 2.5993 . . no
    O2 H10 2.6314 . . no
    O3 H1 2.4918 . . no
    C1 H10 3.2748 . . no
    C3 H1 3.2875 . . no
    C3 H4 2.6802 . . no
    C3 H10 2.7091 . . no
    C4 H6 3.2769 . . no
    C6 H4 3.2818 . . no
    C9 H1 3.1918 . . no
    C9 H4 3.2814 . . no
    C9 H6 3.2634 . . no
    C10 H1 2.5478 . . no
    H1 H10 3.4736 . . no
    Br1 H10 3.1969 . 3_666 no
    Br1 H10 3.0191 . 4_565 no
    Br2 H1 2.9314 . 3_756 no
    Br2 H1 3.3140 . 3_766 no
    Br2 H6 3.5908 . 2_746 no
    O1 H1 3.0794 . 3_756 no
    O1 H1 3.3226 . 3_766 no
    O2 H4 2.8234 . 3_666 no
    O2 H4 2.5820 . 3_676 no
    O3 H6 2.5500 . 4_554 no
    O3 H10 2.9808 . 1_545 no
    C1 H1 3.5101 . 1_565 no
    C2 H1 3.4467 . 1_565 no
    C3 H4 3.3142 . 3_666 no
    C4 H4 3.5744 . 1_545 no
    C8 H4 3.4152 . 1_545 no
    C10 H6 3.5682 . 4_554 no
    C10 H10 3.4959 . 1_545 no
    H1 Br2 2.9314 . 3_756 no
    H1 Br2 3.3140 . 3_766 no
    H1 O1 3.0794 . 3_756 no
    H1 O1 3.3226 . 3_766 no
    H1 C1 3.5101 . 1_545 no
    H1 C2 3.4467 . 1_545 no
    H4 O2 2.8234 . 3_666 no
    H4 O2 2.5820 . 3_676 no
    H4 C3 3.3142 . 3_666 no
    H4 C4 3.5744 . 1_565 no
    H4 C8 3.4152 . 1_565 no
    H4 H4 3.1095 . 3_676 no
    H6 Br2 3.5908 . 2_756 no
    H6 O3 2.5500 . 4_555 no
    H6 C10 3.5682 . 4_555 no
    H6 H10 3.5884 . 4_565 no
    H10 Br1 3.1969 . 3_666 no
    H10 Br1 3.0191 . 4_564 no
    H10 O3 2.9808 . 1_565 no
    H10 C10 3.4959 . 1_565 no
    H10 H6 3.5884 . 4_564 no
loop_
    _geom_angle_atom_site_label_1
    _geom_angle_atom_site_label_2
    _geom_angle_atom_site_label_3
    _geom_angle_site_symmetry_1
    _geom_angle_site_symmetry_2
    _geom_angle_site_symmetry_3
    _geom_angle
    _geom_angle_publ_flag
    C1 O1 C9 . . . 117.88(17) no
    O1 C1 C2 . . . 125.3(3) no
    C1 C2 C3 . . . 120.9(2) no
    C1 C2 C10 . . . 119.3(3) no
    C3 C2 C10 . . . 119.8(2) no
    O2 C3 C2 . . . 124.0(2) no
    O2 C3 C8 . . . 122.7(3) no
    C2 C3 C8 . . . 113.31(19) no
    C5 C4 C8 . . . 118.4(2) no
    Br1 C5 C4 . . . 119.25(17) no
    Br1 C5 C6 . . . 118.34(16) no
    C4 C5 C6 . . . 122.4(2) no
    C5 C6 C7 . . . 119.05(19) no
    Br2 C7 C6 . . . 120.49(16) no
    Br2 C7 C9 . . . 119.78(17) no
    C6 C7 C9 . . . 119.7(2) no
    C3 C8 C4 . . . 119.99(19) no
    C3 C8 C9 . . . 120.3(2) no
    C4 C8 C9 . . . 119.73(19) no
    O1 C9 C7 . . . 117.29(19) no
    O1 C9 C8 . . . 122.01(19) no
    C7 C9 C8 . . . 120.7(2) no
    O3 C10 C2 . . . 123.0(3) no
    O1 C1 H1 . . . 117.367 no
    C2 C1 H1 . . . 117.366 no
    C5 C4 H4 . . . 120.820 no
    C8 C4 H4 . . . 120.803 no
    C5 C6 H6 . . . 120.481 no
    C7 C6 H6 . . . 120.472 no
    O3 C10 H10 . . . 118.496 no
    C2 C10 H10 . . . 118.482 no
loop_
    _geom_torsion_atom_site_label_1
    _geom_torsion_atom_site_label_2
    _geom_torsion_atom_site_label_3
    _geom_torsion_atom_site_label_4
    _geom_torsion_site_symmetry_1
    _geom_torsion_site_symmetry_2
    _geom_torsion_site_symmetry_3
    _geom_torsion_site_symmetry_4
    _geom_torsion
    _geom_torsion_publ_flag
    C1 O1 C9 C7 . . . . 174.68(18) no
    C1 O1 C9 C8 . . . . -4.8(3) no
    C9 O1 C1 C2 . . . . 3.1(4) no
    C9 O1 C1 H1 . . . . -176.9 no
    O1 C1 C2 C3 . . . . 2.7(4) no
    O1 C1 C2 C10 . . . . -177.74(19) no
    H1 C1 C2 C3 . . . . -177.3 no
    H1 C1 C2 C10 . . . . 2.3 no
    C1 C2 C3 O2 . . . . 174.2(3) no
    C1 C2 C3 C8 . . . . -6.2(4) no
    C1 C2 C10 O3 . . . . 11.5(4) no
    C1 C2 C10 H10 . . . . -168.5 no
    C3 C2 C10 O3 . . . . -168.9(3) no
    C3 C2 C10 H10 . . . . 11.1 no
    C10 C2 C3 O2 . . . . -5.4(4) no
    C10 C2 C3 C8 . . . . 174.23(19) no
    O2 C3 C8 C4 . . . . 5.1(4) no
    O2 C3 C8 C9 . . . . -175.9(2) no
    C2 C3 C8 C4 . . . . -174.51(19) no
    C2 C3 C8 C9 . . . . 4.5(3) no
    C5 C4 C8 C3 . . . . 177.82(19) no
    C5 C4 C8 C9 . . . . -1.2(4) no
    C8 C4 C5 Br1 . . . . -178.77(18) no
    C8 C4 C5 C6 . . . . 0.9(4) no
    H4 C4 C5 Br1 . . . . 1.2 no
    H4 C4 C5 C6 . . . . -179.1 no
    H4 C4 C8 C3 . . . . -2.2 no
    H4 C4 C8 C9 . . . . 178.8 no
    Br1 C5 C6 C7 . . . . 179.91(14) no
    Br1 C5 C6 H6 . . . . -0.1 no
    C4 C5 C6 C7 . . . . 0.3(4) no
    C4 C5 C6 H6 . . . . -179.8 no
    C5 C6 C7 Br2 . . . . 179.31(18) no
    C5 C6 C7 C9 . . . . -1.1(4) no
    H6 C6 C7 Br2 . . . . -0.7 no
    H6 C6 C7 C9 . . . . 178.9 no
    Br2 C7 C9 O1 . . . . 0.9(3) no
    Br2 C7 C9 C8 . . . . -179.62(14) no
    C6 C7 C9 O1 . . . . -178.7(2) no
    C6 C7 C9 C8 . . . . 0.8(4) no
    C3 C8 C9 O1 . . . . 0.8(4) no
    C3 C8 C9 C7 . . . . -178.61(19) no
    C4 C8 C9 O1 . . . . 179.8(2) no
    C4 C8 C9 C7 . . . . 0.4(4) no
_iucr_refine_instructions_details
;
TITL 6,8-dibromo-4-oxochromene-3-carbaldehyde
CELL  0.71069 11.91010 3.85000 20.81670 90.000 95.690 90.000
ZERR  4 0.00350 0.00120 0.00570 0.000 0.023 0.000
LATT 1
SYMM    -X, .50+Y, .50-Z
SFAC C H O BR
UNIT 40 16 12 8
SHEL 99999.000000 0.000000
L.S. 20
FMAP 2
PLAN -25
WPDB -2
HTAB
BOND $H
CONF
LIST 4
TEMP -173.0
ACTA
SIZE 0.420 0.250 0.230
WGHT    0.020900    0.933100
FVAR       0.64582
BR1   4    0.573035    0.930861    0.699129    11.00000    0.01503    0.01571 =
         0.01299   -0.00072    0.00562    0.00054
BR2   4    0.985432    0.270158    0.660364    11.00000    0.01206    0.01685 =
         0.01260    0.00018   -0.00153    0.00133
O1    3    0.888013    0.298229    0.522244    11.00000    0.01089    0.01929 =
         0.01022   -0.00148    0.00084    0.00166
O2    3    0.590708    0.705874    0.439696    11.00000    0.01514    0.02327 =
         0.01593    0.00233   -0.00153    0.00317
O3    3    0.782637    0.112217    0.328712    11.00000    0.02058    0.03270 =
         0.01571   -0.00657    0.00148    0.00314
C1    1    0.854626    0.264084    0.458704    11.00000    0.01511    0.01619 =
         0.00990   -0.00291    0.00133   -0.00168
AFIX  43
H1    2    0.904628    0.149245    0.432885    11.00000   -1.20000
AFIX   0
C2    1    0.756502    0.379232    0.429039    11.00000    0.01422    0.01446 =
         0.01276   -0.00049    0.00125   -0.00250
C3    1    0.676825    0.572216    0.464689    11.00000    0.01423    0.01368 =
         0.01174    0.00082    0.00130   -0.00379
C4    1    0.638117    0.738673    0.576876    11.00000    0.01073    0.01167 =
         0.01479    0.00088    0.00034   -0.00155
AFIX  43
H4    2    0.568239    0.838154    0.560204    11.00000   -1.20000
AFIX   0
C5    1    0.670635    0.738226    0.642088    11.00000    0.01208    0.01144 =
         0.01412   -0.00143    0.00717   -0.00252
C6    1    0.773140    0.598921    0.668198    11.00000    0.01497    0.01354 =
         0.01031    0.00064    0.00129   -0.00215
AFIX  43
H6    2    0.793166    0.601561    0.713520    11.00000   -1.20000
AFIX   0
C7    1    0.845200    0.456962    0.627235    11.00000    0.01089    0.01225 =
         0.01356    0.00117   -0.00043   -0.00069
C8    1    0.710853    0.588183    0.535408    11.00000    0.01144    0.01247 =
         0.01193    0.00115    0.00173   -0.00286
C9    1    0.813629    0.449964    0.560876    11.00000    0.01080    0.01098 =
         0.01223    0.00016    0.00409   -0.00078
C10   1    0.729104    0.311432    0.358942    11.00000    0.01569    0.02414 =
         0.01170   -0.00061   -0.00059   -0.00085
AFIX  43
H10   2    0.666783    0.429619    0.336806    11.00000   -1.20000
HKLF 4
REM  6,8-dibromo-4-oxochromene-3-carbaldehyde
REM R1 =  0.0191 for   1937 Fo > 4sig(Fo)  and  0.0253 for all   2163 data
REM    136 parameters refined using      0 restraints
END
WGHT      0.0209      0.9451
REM Highest difference peak  0.374,  deepest hole -0.456,  1-sigma level  0.087
Q1    1   0.8298  0.4707  0.5951  11.00000  0.05    0.37
Q2    1   0.9084  0.2850  0.6666  11.00000  0.05    0.36
Q3    1   0.7724  0.5845  0.5450  11.00000  0.05    0.36
Q4    1   0.7360  0.3370  0.3999  11.00000  0.05    0.35
Q5    1   0.6665  0.5949  0.5576  11.00000  0.05    0.35
Q6    1   0.6415  0.8809  0.6853  11.00000  0.05    0.34
Q7    1   0.7875  0.4732  0.6437  11.00000  0.05    0.34
Q8    1   0.6903  0.5610  0.5009  11.00000  0.05    0.34
Q9    1   0.5033  0.7974  0.6828  11.00000  0.05    0.32
Q10   1   0.5116  0.8303  0.7161  11.00000  0.05    0.32
Q11   1   0.6840  1.1769  0.6723  11.00000  0.05    0.30
Q12   1   0.6299  0.8273  0.6730  11.00000  0.05    0.30
Q13   1   0.6582  0.6854  0.6118  11.00000  0.05    0.30
Q14   1   1.0906  0.2707  0.6183  11.00000  0.05    0.29
Q15   1   0.7058  0.5892  0.6598  11.00000  0.05    0.27
Q16   1   0.9434  0.4336  0.5157  11.00000  0.05    0.27
Q17   1   0.7099  0.3979  0.4474  11.00000  0.05    0.27
Q18   1   0.8043  0.4554  0.4282  11.00000  0.05    0.26
Q19   1   0.7205  0.4119  0.5406  11.00000  0.05    0.26
Q20   1   0.7278  0.0922  0.3474  11.00000  0.05    0.26
Q21   1   1.0498  0.2140  0.6528  11.00000  0.05    0.26
Q22   1   0.7338  1.2300  0.7136  11.00000  0.05    0.26
Q23   1   0.8202  0.8744  0.5731  11.00000  0.05    0.25
Q24   1   0.9444  0.0436  0.6640  11.00000  0.05    0.25
Q25   1   0.5691  1.3926  0.6671  11.00000  0.05    0.25
;
