# Supplementary material for: 6,8-Di­bromo-4-oxo-4H-chromene-3-carbaldehyde
Source: Acta Crystallogr Sect E Struct Rep Online. 2014 Mar 15;70(Pt 4):o439. doi: 10.1107/S1600536814005327 (PMC3998586; doi:10.1107/S1600536814005327)
Supplement: Supplementary file 2 [file e-70-0o439-Isup2.hkl]

# 
# h,k,l, Fc-squared, Fo-squared, sigma(Fo-squared) and status flag 
# 
data_I
_shelx_title ' 6,8-dibromo-4-oxo-4H-chromene-3-carbaldehyde' 
_shelx_refln_list_code          4 
_shelx_F_calc_maximum      226.04 
_exptl_crystal_F_000       632.00 
_reflns_d_resolution_high  0.7698 
 
loop_ 
 _symmetry_equiv_pos_as_xyz 
 'x, y, z' 
 '-x, y+1/2, -z+1/2' 
 '-x, -y, -z' 
 'x, -y-1/2, z-1/2' 
 
_cell_length_a    11.9101 
_cell_length_b     3.8500 
_cell_length_c    20.8167 
_cell_angle_alpha  90.000 
_cell_angle_beta   95.690 
_cell_angle_gamma  90.000 
 
_shelx_F_squared_multiplier     1.000 
 
loop_ 
 _refln_index_h 
 _refln_index_k 
 _refln_index_l 
 _refln_F_squared_calc 
 _refln_F_squared_meas 
 _refln_F_squared_sigma 
 _refln_observed_status 
   2   0   0     3836.42     3768.21     31.14 o 
   3   0   0     6011.26     5924.46     47.80 o 
   4   0   0     2624.42     2662.74     65.01 o 
   5   0   0    28592.38    27790.55    128.72 o 
   6   0   0      151.62      137.45      8.77 o 
   7   0   0    25929.43    25173.02    145.70 o 
   8   0   0        0.82        9.89     15.21 o 
   9   0   0    11406.20    11280.34    115.05 o 
  10   0   0     1310.02     1273.88     42.38 o 
  11   0   0       11.04       36.79     21.67 o 
  12   0   0     4686.76     4762.00     86.90 o 
  13   0   0      760.10      774.44     39.62 o 
  14   0   0     3221.14     3281.47     48.48 o 
  15   0   0      553.51      538.96     29.09 o 
   1   1   0        9.96       12.90      6.91 o 
   2   1   0    29106.13    27343.40    166.74 o 
   3   1   0     1487.23     1537.26     16.50 o 
   4   1   0     3963.10     3792.11     26.02 o 
   5   1   0      428.50      522.76     10.50 o 
   6   1   0     1321.12     1333.63     14.85 o 
   7   1   0     1098.26     1021.01     14.83 o 
   8   1   0     1178.18     1219.48     17.00 o 
   9   1   0     8409.80     8465.12    167.09 o 
  10   1   0      453.03      437.24     23.84 o 
  11   1   0     6031.70     5977.15    181.38 o 
  12   1   0     1472.39     1487.83     34.39 o 
  13   1   0     2225.47     2277.01     90.94 o 
  14   1   0     2029.61     2045.63    100.45 o 
  15   1   0      637.70      712.85     45.00 o 
   0   2   0     3586.35     3484.88     44.19 o 
   1   2   0    16396.39    15053.85     92.49 o 
   2   2   0     4277.48     4229.68     28.75 o 
   3   2   0    11399.50    10964.25     71.30 o 
   4   2   0     3260.66     3156.34     21.86 o 
   5   2   0      665.00      676.35     14.36 o 
   6   2   0     8655.88     8394.51     83.42 o 
   7   2   0      241.39      227.99     24.88 o 
   8   2   0    10350.94    10566.95    137.53 o 
   9   2   0      655.87      602.89     26.12 o 
  10   2   0     1192.45     1159.05     31.83 o 
  11   2   0     1239.98     1294.84     34.48 o 
  12   2   0        0.02        0.04     22.69 o 
  13   2   0      876.29      872.98     35.73 o 
  14   2   0      133.66      157.30     48.91 o 
   1   3   0      887.90      924.76     30.64 o 
   2   3   0      860.94      861.23     25.21 o 
   3   3   0     5678.38     5494.24     54.61 o 
   4   3   0      488.04      494.04     23.68 o 
   5   3   0     5638.99     5628.58     49.59 o 
   6   3   0      331.21      350.35     17.76 o 
   7   3   0      582.56      606.37     28.46 o 
   8   3   0     3975.11     4123.17     50.11 o 
   9   3   0       32.61       59.89     25.16 o 
  10   3   0     6452.22     6783.83     63.28 o 
  11   3   0       39.33       53.26     24.87 o 
  12   3   0     2860.40     2966.73     50.93 o 
   0   4   0     1588.41     1564.35     54.43 o 
   1   4   0     2377.09     2343.42     57.35 o 
   2   4   0     2178.07     2146.95     41.79 o 
   3   4   0     1936.52     1899.50     40.75 o 
   4   4   0      197.41      236.12     21.61 o 
   5   4   0      770.85      829.32     35.26 o 
   6   4   0     2936.72     2827.85     61.25 o 
   7   4   0      747.05      718.30     37.30 o 
   8   4   0      933.29      984.93     40.34 o 
   9   4   0      144.28      186.59     59.51 o 
 -15   1   1      246.12      224.18     34.45 o 
 -14   1   1      997.83     1099.31     50.21 o 
 -13   1   1        8.62      -38.89     38.89 o 
 -12   1   1      866.93      850.55     43.40 o 
 -11   1   1     2327.48     2266.30     51.38 o 
 -10   1   1     2591.60     2611.60     49.53 o 
  -9   1   1     4172.86     4178.35     55.77 o 
  -8   1   1     2837.85     2802.06     25.92 o 
  -7   1   1      377.33      381.75     14.02 o 
  -6   1   1      124.28      155.17      8.12 o 
  -5   1   1     1419.90     1437.64     17.90 o 
  -4   1   1     2705.80     2528.61     19.65 o 
  -3   1   1    14391.72    14090.33     71.30 o 
  -2   1   1    29748.25    28662.71    117.48 o 
  -1   1   1     2390.78     2309.39     26.28 o 
   0   1   1     4040.69     4289.21     56.56 o 
   1   1   1      912.33      980.48     10.11 o 
   2   1   1     2816.62     2729.87     20.15 o 
   3   1   1     8474.82     8335.77     53.12 o 
   4   1   1     5282.62     4894.86     42.17 o 
   5   1   1     6217.68     6083.03     48.29 o 
   6   1   1     6916.52     7040.80     73.98 o 
   7   1   1       82.71      100.63     13.20 o 
   8   1   1      316.33      364.87     27.28 o 
   9   1   1     1646.60     1645.46     39.63 o 
  10   1   1     1323.73     1287.66     41.07 o 
  11   1   1     3641.02     3794.37     60.23 o 
  12   1   1     1127.47     1198.83     45.60 o 
  13   1   1      593.02      642.85     45.05 o 
  14   1   1        0.03      -39.42     42.77 o 
  15   1   1        0.75       46.54     43.90 o 
 -14   2   1     1110.00     1136.37     55.70 o 
 -13   2   1      278.52      291.53     31.98 o 
 -12   2   1     2486.28     2600.94     62.48 o 
 -11   2   1      351.13      325.26     29.06 o 
 -10   2   1      368.91      398.05     36.76 o 
  -9   2   1     1822.99     1910.52     46.99 o 
  -8   2   1      500.76      460.56     34.05 o 
  -7   2   1     3202.20     3122.47     50.37 o 
  -6   2   1     1411.29     1384.01     24.87 o 
  -5   2   1     6176.58     6017.46     48.44 o 
  -4   2   1     1191.12     1258.30     18.54 o 
  -3   2   1      441.11      439.90     13.93 o 
  -2   2   1     6561.80     6799.35     44.48 o 
  -1   2   1      914.54      917.11     13.48 o 
   0   2   1     7745.74     7620.25     75.25 o 
   1   2   1     1806.27     1823.00     37.76 o 
   2   2   1     2608.04     2530.25     21.03 o 
   3   2   1     1109.02     1134.12     31.31 o 
   4   2   1      162.17      199.28     28.08 o 
   5   2   1     2199.79     2121.04     22.20 o 
   6   2   1      431.20      442.62     27.86 o 
   7   2   1     4139.17     4274.62     55.98 o 
   8   2   1     2598.94     2623.67     49.25 o 
   9   2   1      774.97      770.21     39.06 o 
  10   2   1        6.97       35.08     33.14 o 
  11   2   1       19.72      -30.02     37.33 o 
  12   2   1       32.69       37.79     39.73 o 
  13   2   1      974.32     1030.45     52.39 o 
  14   2   1      720.58      793.13     54.62 o 
 -12   3   1       43.45        6.40     47.33 o 
 -11   3   1       26.84        9.11     43.54 o 
 -10   3   1      455.26      473.10     45.96 o 
  -9   3   1      240.48      255.99     29.35 o 
  -8   3   1      122.55      147.45     26.90 o 
  -7   3   1       85.24      112.66     25.34 o 
  -6   3   1      352.25      430.23     36.52 o 
  -5   3   1      100.95      127.77     23.35 o 
  -4   3   1      163.10      161.12     23.50 o 
  -3   3   1       17.45       52.44     21.03 o 
  -2   3   1      722.10      756.42     34.79 o 
  -1   3   1        1.00      -18.73     22.25 o 
   0   3   1     1201.25     1222.31     31.24 o 
   1   3   1      124.73      119.11     17.69 o 
   2   3   1       43.67       48.10     18.61 o 
   3   3   1     1369.52     1338.76     39.78 o 
   4   3   1        0.46      -28.27     28.27 o 
   5   3   1      729.74      679.68     39.11 o 
   6   3   1        2.67      -26.04     32.25 o 
   7   3   1      801.10      812.38     42.80 o 
   8   3   1      467.22      487.82     41.31 o 
   9   3   1      126.62      141.24     27.57 o 
  10   3   1     1191.91     1323.46     54.26 o 
  11   3   1       43.05       49.13     42.20 o 
  12   3   1      483.91      551.79     50.85 o 
  -9   4   1      198.77      199.24     36.56 o 
  -8   4   1     1653.92     1807.80     63.25 o 
  -7   4   1      632.42      664.88     53.13 o 
  -6   4   1     1886.10     2028.84     64.40 o 
  -5   4   1      144.08      106.43     31.72 o 
  -4   4   1     4244.55     4178.86     78.07 o 
  -3   4   1      122.13       70.80     30.16 o 
  -2   4   1      149.26      154.65     27.98 o 
  -1   4   1     3646.50     3775.29     59.17 o 
   0   4   1     1085.42     1149.18     41.14 o 
   1   4   1     3653.28     3671.02     62.84 o 
   2   4   1      351.32      414.76     39.49 o 
   3   4   1     2177.87     2092.26     58.31 o 
   4   4   1       12.82        6.81     38.99 o 
   5   4   1       46.08       -3.93     41.65 o 
   6   4   1     2324.29     2424.64     65.14 o 
   7   4   1      836.56      878.80     52.20 o 
   8   4   1     2479.39     2511.60     68.31 o 
   9   4   1      428.34      523.33     36.13 o 
 -15   0   2      714.50      821.33     51.26 o 
 -14   0   2     8381.84     8312.13    132.76 o 
 -13   0   2       95.84      110.65     26.30 o 
 -12   0   2    13057.14    12757.36    145.13 o 
 -11   0   2       94.34      100.17     22.35 o 
 -10   0   2     7048.74     7004.38     98.64 o 
  -9   0   2     5537.95     5238.58     83.39 o 
  -8   0   2      773.95      778.29     21.00 o 
  -7   0   2    20002.47    19428.46    228.46 o 
  -6   0   2      147.11      160.89      8.78 o 
  -5   0   2    25202.00    23494.12    245.84 o 
  -4   0   2     3665.94     3865.78     36.52 o 
  -3   0   2    21593.73    20734.60    129.58 o 
  -2   0   2     9531.15     9613.39     65.24 o 
   1   0   2     7605.42     7748.52     44.96 o 
   2   0   2    21967.93    21242.58     95.50 o 
   3   0   2     8197.81     8426.47     52.87 o 
   4   0   2     9088.78     8788.54     63.28 o 
   5   0   2     6193.45     6785.59     83.74 o 
   6   0   2     3143.74     3066.91     29.16 o 
   7   0   2       33.78       87.10      9.72 o 
   8   0   2     8762.44     8333.33    165.51 o 
   9   0   2     1461.44     1445.84     37.50 o 
  10   0   2     5697.34     5704.48     91.30 o 
  11   0   2      246.84      299.65     22.97 o 
  12   0   2     1203.19     1252.13     45.75 o 
  13   0   2     2431.16     2477.22     59.39 o 
  14   0   2        0.64      -26.49     42.13 o 
  15   0   2     4386.27     4630.09     81.02 o 
 -15   1   2       10.37       52.20     44.86 o 
 -14   1   2      624.30      676.66     48.86 o 
 -13   1   2       10.57      -39.99     39.99 o 
 -12   1   2       76.10       95.88     24.86 o 
 -11   1   2       79.67       50.33     23.40 o 
 -10   1   2     3442.39     3438.95     55.36 o 
  -9   1   2       24.03       38.05     18.34 o 
  -8   1   2     1466.97     1451.85     20.95 o 
  -7   1   2      631.92      654.90     15.55 o 
  -6   1   2     1069.17     1046.43     15.94 o 
  -5   1   2     3895.08     3827.16     48.06 o 
  -4   1   2      304.31      266.88     12.00 o 
  -3   1   2    11792.48    11345.70    116.39 o 
  -2   1   2    30400.28    29886.57    282.21 o 
  -1   1   2    23576.98    22384.71     95.37 o 
   0   1   2      251.81      272.58     11.56 o 
   1   1   2    14012.31    14400.28    172.66 o 
   2   1   2    12034.56    12217.20     54.82 o 
   3   1   2     2673.45     2668.85     18.75 o 
   4   1   2    12886.68    12395.10     69.09 o 
   5   1   2     5566.44     5590.78     40.80 o 
   6   1   2    17422.72    16388.79     94.44 o 
   7   1   2     7414.63     7506.09     50.16 o 
   8   1   2     5827.30     5768.33     84.11 o 
   9   1   2     2729.36     2704.73     46.68 o 
  10   1   2     2164.66     2280.97     48.29 o 
  11   1   2     4779.44     4806.26     66.65 o 
  12   1   2      599.96      703.84     41.02 o 
  13   1   2     2019.21     2121.77     57.81 o 
  14   1   2      133.01       19.64     46.15 o 
 -14   2   2      250.35      213.60     34.31 o 
 -13   2   2     4567.32     4595.85     79.46 o 
 -12   2   2      536.46      557.16     44.28 o 
 -11   2   2     7041.32     6877.76    119.19 o 
 -10   2   2     2166.17     2179.24     52.08 o 
  -9   2   2     3307.64     3279.46     57.04 o 
  -8   2   2      892.59      832.72     37.09 o 
  -7   2   2      713.66      663.59     33.28 o 
  -6   2   2    15799.05    15120.68    236.54 o 
  -5   2   2       17.41       41.34     12.52 o 
  -4   2   2    24064.22    23613.40    176.09 o 
  -3   2   2     2276.29     2335.50     20.29 o 
  -2   2   2      208.00      166.42      7.85 o 
  -1   2   2     3116.32     3067.86     26.33 o 
   0   2   2     1021.32     1003.24     17.75 o 
   1   2   2     8472.95     8513.44     67.29 o 
   2   2   2      621.36      595.23     11.82 o 
   3   2   2     4245.96     4219.44     34.91 o 
   4   2   2      189.68      229.51     11.82 o 
   5   2   2        0.70        8.47     12.15 o 
   6   2   2      532.84      501.65     29.16 o 
   7   2   2     3544.60     3587.68     52.05 o 
   8   2   2      911.47      868.73     37.43 o 
   9   2   2     4235.20     4395.53     61.71 o 
  10   2   2       65.99       46.78     34.26 o 
  11   2   2      962.18      991.03     45.82 o 
  12   2   2     1145.35     1172.12     51.64 o 
  13   2   2      193.42      242.73     31.67 o 
 -12   3   2      240.60      244.56     34.57 o 
 -11   3   2      538.92      637.12     48.96 o 
 -10   3   2      144.30       41.89     43.13 o 
  -9   3   2     4102.52     4277.23     73.42 o 
  -8   3   2      426.25      446.65     41.05 o 
  -7   3   2     3706.64     3768.36     65.22 o 
  -6   3   2     1132.63     1151.67     42.94 o 
  -5   3   2      478.12      444.90     36.16 o 
  -4   3   2    13307.95    13086.00    193.54 o 
  -3   3   2      384.73      318.72     30.91 o 
  -2   3   2    14612.71    13890.84    177.18 o 
  -1   3   2       17.20       34.48     14.72 o 
   0   3   2     8681.07     8790.58    125.08 o 
   1   3   2     1645.56     1646.52     35.92 o 
   2   3   2     1127.17     1186.65     33.57 o 
   3   3   2     9090.41     8937.50    105.76 o 
   4   3   2       50.45       76.70     19.64 o 
   5   3   2    17625.29    17159.49    221.40 o 
   6   3   2        1.05       -1.70     30.74 o 
   7   3   2     4582.63     4487.91     67.47 o 
   8   3   2     2034.68     2088.18     53.04 o 
   9   3   2     1202.83     1189.29     49.25 o 
  10   3   2     4888.01     5000.11     78.38 o 
  11   3   2      253.27      312.84     32.70 o 
  12   3   2     3644.82     3750.16     76.87 o 
  -9   4   2     1074.45     1121.89     60.04 o 
  -8   4   2      476.61      469.02     37.79 o 
  -7   4   2     1064.47     1010.12     56.80 o 
  -6   4   2     1845.44     1782.53     63.39 o 
  -5   4   2       95.75       98.42     31.22 o 
  -4   4   2     2234.94     2283.23     60.30 o 
  -3   4   2      934.75      964.80     47.98 o 
  -2   4   2      396.13      427.33     37.14 o 
  -1   4   2     1127.60     1114.17     38.60 o 
   0   4   2       15.89      -11.05     29.13 o 
   1   4   2       80.60       75.45     23.76 o 
   2   4   2       32.93       35.27     34.67 o 
   3   4   2      544.53      607.27     41.98 o 
   4   4   2       25.80       92.52     26.57 o 
   5   4   2        5.25        5.95     38.82 o 
   6   4   2       57.45       12.18     42.34 o 
   7   4   2      206.49      121.42     33.02 o 
   8   4   2        0.42      -15.56     46.35 o 
   9   4   2      542.67      668.34     53.80 o 
 -15   1   3     1369.31     1371.92     60.08 o 
 -14   1   3      748.20      838.83     47.38 o 
 -13   1   3      847.94      733.24     47.33 o 
 -12   1   3       75.98       76.65     25.44 o 
 -11   1   3        6.20      -32.80     32.80 o 
 -10   1   3      334.31      348.57     32.92 o 
  -9   1   3     4088.48     3986.97     55.24 o 
  -8   1   3     8631.10     8364.02    118.91 o 
  -7   1   3     1441.57     1400.71     19.26 o 
  -6   1   3     2595.10     2616.75     40.69 o 
  -5   1   3      137.78      147.76     10.17 o 
  -4   1   3      875.57      892.72     16.94 o 
  -3   1   3     6410.61     6420.37     45.87 o 
  -2   1   3     1709.37     1667.37     12.41 o 
  -1   1   3    16161.51    15915.28    118.77 o 
   0   1   3     9396.72     9648.00     43.53 o 
   1   1   3     4208.89     4351.24     46.15 o 
   2   1   3       30.02       35.92      3.85 o 
   3   1   3     1564.94     1745.42     12.97 o 
   4   1   3     7179.57     7123.60     53.07 o 
   5   1   3     2365.25     2101.71     17.40 o 
   6   1   3     7749.89     7494.99     56.06 o 
   7   1   3     2959.94     2994.40     24.00 o 
   8   1   3     1218.49     1240.58     34.31 o 
   9   1   3       21.06       50.78     18.97 o 
  10   1   3      480.09      433.18     34.38 o 
  11   1   3     1458.96     1590.10     46.20 o 
  12   1   3     1753.55     1722.40     52.51 o 
  13   1   3     2560.32     2509.35     62.00 o 
  14   1   3      469.01      490.77     47.83 o 
 -14   2   3      477.15      537.81     50.54 o 
 -13   2   3      121.76       92.19     32.06 o 
 -12   2   3     1944.95     2005.44     56.37 o 
 -11   2   3      973.20      994.46     46.78 o 
 -10   2   3      334.30      298.50     26.54 o 
  -9   2   3      158.91      122.93     23.88 o 
  -8   2   3     1604.83     1476.96     43.76 o 
  -7   2   3     2052.65     1948.78     43.25 o 
  -6   2   3     4959.27     4747.28     56.56 o 
  -5   2   3     2336.36     2244.84     33.11 o 
  -4   2   3      119.26       94.03      8.40 o 
  -3   2   3     4351.02     4354.17     40.69 o 
  -2   2   3     3919.83     4019.88     39.00 o 
  -1   2   3      585.86      595.45     18.71 o 
   0   2   3      989.81     1094.00     16.25 o 
   1   2   3     2756.74     2810.07     21.92 o 
   2   2   3     5349.00     5489.40     69.56 o 
   3   2   3     4325.59     4250.32     39.13 o 
   4   2   3      892.81      910.81     20.13 o 
   5   2   3      497.07      496.53     14.24 o 
   6   2   3      109.44      193.78     17.89 o 
   7   2   3       81.36       81.69     18.61 o 
   8   2   3     4571.96     4375.41     58.69 o 
   9   2   3     1046.31     1178.12     41.19 o 
  10   2   3     1622.52     1635.22     47.64 o 
  11   2   3      345.11      340.22     28.65 o 
  12   2   3      547.29      569.55     44.98 o 
  13   2   3      278.63      345.16     32.27 o 
 -12   3   3      240.65      256.57     35.72 o 
 -11   3   3      551.73      587.61     49.75 o 
 -10   3   3       24.63       50.42     40.76 o 
  -9   3   3      493.05      502.40     32.92 o 
  -8   3   3      137.36      134.41     26.97 o 
  -7   3   3     1023.61     1016.69     45.53 o 
  -6   3   3       77.35       82.12     23.16 o 
  -5   3   3      288.91      348.04     24.07 o 
  -4   3   3     2973.55     2959.88     51.96 o 
  -3   3   3      678.08      734.63     32.08 o 
  -2   3   3     1369.51     1351.99     34.41 o 
  -1   3   3      162.07      147.98     15.85 o 
   0   3   3      960.64      950.80     29.30 o 
   1   3   3      458.22      491.87     25.49 o 
   2   3   3      408.87      419.25     27.31 o 
   3   3   3     1331.86     1394.48     37.04 o 
   4   3   3       39.01       18.87     27.36 o 
   5   3   3     1455.82     1387.19     42.87 o 
   6   3   3       60.73      -26.66     31.60 o 
   7   3   3      532.55      508.25     37.79 o 
   8   3   3      196.40      212.69     26.88 o 
   9   3   3       35.14       54.26     26.88 o 
  10   3   3      138.54      127.89     30.55 o 
  11   3   3        2.74      -18.63     42.77 o 
  12   3   3      209.92      227.89     35.27 o 
  -9   4   3      495.08      425.96     38.82 o 
  -8   4   3       54.71       92.84     34.12 o 
  -7   4   3      438.40      425.98     35.56 o 
  -6   4   3     5069.64     5001.55     83.15 o 
  -5   4   3      589.00      586.17     45.60 o 
  -4   4   3     1416.34     1502.92     51.62 o 
  -3   4   3     1748.73     1708.90     51.26 o 
  -2   4   3       20.94      -30.28     31.50 o 
  -1   4   3       52.39       53.63     21.05 o 
   0   4   3      643.88      632.01     34.43 o 
   1   4   3     2114.63     2173.78     47.42 o 
   2   4   3     3590.59     3679.84     58.81 o 
   3   4   3     1489.27     1495.68     48.22 o 
   4   4   3      880.74      900.52     45.72 o 
   5   4   3      142.64      125.37     27.69 o 
   6   4   3        2.22        6.93     40.47 o 
   7   4   3     1266.93     1273.06     55.24 o 
   8   4   3      275.94      285.51     33.78 o 
 -15   0   4     1290.10     1386.78     56.42 o 
 -14   0   4      793.67      789.99     49.25 o 
 -13   0   4      112.66       52.44     38.12 o 
 -12   0   4      962.98      957.99     42.29 o 
 -11   0   4     4137.01     4206.60     61.14 o 
 -10   0   4    14200.05    14071.00    194.18 o 
  -9   0   4      737.29      691.11     31.48 o 
  -8   0   4     1317.35     1280.98     23.62 o 
  -7   0   4      391.84      380.94     17.51 o 
  -6   0   4     6935.42     7067.18     70.63 o 
  -5   0   4     2582.98     2654.05     30.45 o 
  -4   0   4    31127.44    30100.01    116.14 o 
  -3   0   4     4874.94     5129.94     42.94 o 
  -2   0   4    13210.45    13617.92     82.62 o 
  -1   0   4     1225.89     1294.91     17.38 o 
   0   0   4     5058.60     5278.38     43.92 o 
   1   0   4    24135.33    24371.98     98.01 o 
   2   0   4     6381.70     6977.80     43.32 o 
   3   0   4    51095.55    48934.63    505.14 o 
   4   0   4      496.64      514.31     10.77 o 
   5   0   4    29910.65    30347.89    130.45 o 
   6   0   4     6032.81     6248.70     69.10 o 
   7   0   4     1011.96      906.07     19.01 o 
   8   0   4    20900.39    19934.44    161.38 o 
   9   0   4       35.82       45.15     17.53 o 
  10   0   4    17478.66    17282.65    215.64 o 
  11   0   4       49.65       61.62     22.99 o 
  12   0   4     3337.03     3561.01     62.99 o 
  13   0   4     5163.74     5110.59     75.57 o 
  14   0   4     1066.81     1078.28     51.40 o 
  15   0   4     4265.63     4347.15     80.18 o 
 -15   1   4     1737.28     1727.68     62.07 o 
 -14   1   4      823.15      877.10     49.68 o 
 -13   1   4     3903.23     4004.19     70.92 o 
 -12   1   4     1024.42     1102.52     45.96 o 
 -11   1   4     4479.83     4460.29     65.60 o 
 -10   1   4     1377.34     1360.96     42.03 o 
  -9   1   4      724.24      740.67     33.71 o 
  -8   1   4    18069.54    17308.07    197.76 o 
  -7   1   4     2783.43     2719.63     24.02 o 
  -6   1   4    18514.42    17937.42     99.54 o 
  -5   1   4     7116.38     7316.55     52.92 o 
  -4   1   4     6858.64     6762.57     51.68 o 
  -3   1   4     7885.51     7882.42     65.78 o 
  -2   1   4     2457.03     2368.99     18.52 o 
  -1   1   4    20595.44    20150.22    104.22 o 
   0   1   4       97.16       95.56      4.53 o 
   1   1   4    15800.46    16114.43    139.45 o 
   2   1   4     5398.50     5496.84     33.26 o 
   3   1   4     8959.95     9512.14     61.28 o 
   4   1   4     5474.84     5706.58     41.18 o 
   5   1   4     1187.21     1389.81     15.08 o 
   6   1   4     5758.50     5807.43     35.36 o 
   7   1   4      105.79      112.26      8.82 o 
   8   1   4      782.46      673.08     30.04 o 
   9   1   4      145.35      126.31     19.78 o 
  10   1   4      211.41      213.58     22.25 o 
  11   1   4      402.63      397.48     36.68 o 
  12   1   4     1115.58     1065.65     47.54 o 
  13   1   4      204.85      195.93     29.97 o 
  14   1   4      484.40      545.05     48.55 o 
 -14   2   4      198.02      183.83     35.24 o 
 -13   2   4     2112.19     2127.62     62.58 o 
 -12   2   4      309.28      264.15     31.24 o 
 -11   2   4     1819.44     1859.45     53.95 o 
 -10   2   4      410.01      497.24     38.51 o 
  -9   2   4      460.29      496.35     35.72 o 
  -8   2   4      435.87      423.92     34.33 o 
  -7   2   4       10.09        1.44     26.64 o 
  -6   2   4      292.06      300.45     26.47 o 
  -5   2   4     3280.78     3221.01     25.35 o 
  -4   2   4       65.19       86.66      8.18 o 
  -3   2   4    12747.13    13024.98     80.17 o 
  -2   2   4       55.68       75.08      6.42 o 
  -1   2   4      602.62      537.14     10.79 o 
   0   2   4     4607.20     4494.75     61.00 o 
   1   2   4       20.88       15.02      6.98 o 
   2   2   4    11598.39    11526.64     70.86 o 
   3   2   4     2633.05     2935.42     25.36 o 
   4   2   4    11299.89    11300.16     79.12 o 
   5   2   4     1465.34     1444.31     23.85 o 
   6   2   4     5546.81     5432.50     56.61 o 
   7   2   4     6085.02     5887.52     62.36 o 
   8   2   4     1587.62     1569.79     41.86 o 
   9   2   4     6411.90     6470.91     73.20 o 
  10   2   4      550.11      622.09     38.84 o 
  11   2   4     5754.80     5976.47     78.71 o 
  12   2   4      750.98      747.22     48.55 o 
  13   2   4     1512.86     1615.13     58.21 o 
 -12   3   4     2330.69     2464.80     70.03 o 
 -11   3   4     1334.92     1356.81     57.66 o 
 -10   3   4      103.84       83.03     30.64 o 
  -9   3   4     7420.12     7394.45     89.91 o 
  -8   3   4        9.28       -0.67     36.97 o 
  -7   3   4     6060.77     6241.26     77.71 o 
  -6   3   4     1216.00     1186.75     42.65 o 
  -5   3   4    12076.76    11552.47    185.29 o 
  -4   3   4     2075.53     2088.52     42.58 o 
  -3   3   4      127.17      143.71     17.93 o 
  -2   3   4     8832.45     8520.32    132.44 o 
  -1   3   4      916.15      944.57     28.70 o 
   0   3   4    14933.51    14548.43    161.41 o 
   1   3   4      675.37      698.23     27.72 o 
   2   3   4     2629.60     2663.54     42.37 o 
   3   3   4     1176.27     1176.65     34.21 o 
   4   3   4        5.82      -24.96     26.28 o 
   5   3   4     4497.35     4391.60     59.29 o 
   6   3   4      843.96      904.96     38.51 o 
   7   3   4     2485.14     2620.33     54.09 o 
   8   3   4      826.82      781.29     43.42 o 
   9   3   4      566.81      576.27     43.92 o 
  10   3   4       28.68       42.73     40.88 o 
  11   3   4      855.91      818.14     51.96 o 
  -9   4   4        6.94       35.24     49.15 o 
  -8   4   4      280.86      295.60     35.24 o 
  -7   4   4        6.07        4.39     45.15 o 
  -6   4   4      267.34      278.99     31.98 o 
  -5   4   4      199.93      182.99     29.87 o 
  -4   4   4        1.12       24.98     36.08 o 
  -3   4   4      835.33      855.83     41.31 o 
  -2   4   4      158.69      171.69     22.87 o 
  -1   4   4      444.70      473.72     34.33 o 
   0   4   4     1029.30     1062.31     38.34 o 
   1   4   4      244.96      267.38     23.16 o 
   2   4   4     1571.14     1682.19     46.35 o 
   3   4   4     1571.66     1554.16     46.63 o 
   4   4   4     1323.65     1376.98     49.15 o 
   5   4   4      562.32      643.33     43.66 o 
   6   4   4     1330.77     1260.62     54.14 o 
   7   4   4     1796.27     1723.65     59.22 o 
   8   4   4     1069.90     1077.37     55.15 o 
 -15   1   5     1346.44     1326.22     60.01 o 
 -14   1   5      629.08      614.41     49.15 o 
 -13   1   5     2578.49     2689.79     62.22 o 
 -12   1   5     3051.01     2961.42     61.24 o 
 -11   1   5      158.77      175.87     24.70 o 
 -10   1   5     1734.59     1700.44     45.77 o 
  -9   1   5      127.58      126.93     19.92 o 
  -8   1   5     2764.73     2737.74     45.12 o 
  -7   1   5     4645.54     4571.66     57.59 o 
  -6   1   5     8959.61     8888.03    103.81 o 
  -5   1   5     4153.32     4295.33     33.28 o 
  -4   1   5      195.35      210.16      8.56 o 
  -3   1   5     1194.59     1257.35     11.54 o 
  -2   1   5     2061.28     2010.21     15.46 o 
  -1   1   5    12191.26    12306.23    156.00 o 
   0   1   5    10810.13    11099.83    106.83 o 
   1   1   5     4312.52     4373.98     36.25 o 
   2   1   5     2234.96     2289.01     23.19 o 
   3   1   5     2087.08     2373.22     23.31 o 
   4   1   5     1010.63     1145.41     13.10 o 
   5   1   5     5354.26     5486.03     39.87 o 
   6   1   5     2651.11     2709.78     21.22 o 
   7   1   5     4143.03     4020.07     37.37 o 
   8   1   5     3602.00     3511.07     48.17 o 
   9   1   5     1467.81     1286.56     38.91 o 
  10   1   5      121.89      105.50     21.70 o 
  11   1   5      478.86      481.35     37.83 o 
  12   1   5      274.89      324.71     28.58 o 
  13   1   5      588.19      594.73     47.64 o 
  14   1   5     2160.99     2113.28     63.82 o 
 -14   2   5      411.89      423.04     36.35 o 
 -13   2   5      349.23      306.78     34.19 o 
 -12   2   5     1278.63     1182.19     55.05 o 
 -11   2   5     1470.60     1527.52     52.75 o 
 -10   2   5     1664.53     1599.55     49.27 o 
  -9   2   5     1777.63     1834.30     47.35 o 
  -8   2   5      201.00      191.16     22.49 o 
  -7   2   5      311.80      316.49     29.20 o 
  -6   2   5     1804.78     1758.77     37.52 o 
  -5   2   5      278.80      322.21     31.39 o 
  -4   2   5     6608.69     6484.70     43.81 o 
  -3   2   5     6727.81     6797.48     63.24 o 
  -2   2   5     4134.58     4088.20     49.48 o 
  -1   2   5      460.80      535.84     10.87 o 
   0   2   5      148.29      150.10      8.05 o 
   1   2   5      944.71      839.46     16.86 o 
   2   2   5     1566.43     1612.20     15.67 o 
   3   2   5    10630.94    11044.77     76.83 o 
   4   2   5      290.93      325.21     12.48 o 
   5   2   5     2894.53     2828.48     23.28 o 
   6   2   5      109.23      161.60     17.10 o 
   7   2   5       95.72       96.72     18.89 o 
   8   2   5     2018.08     1976.48     44.74 o 
   9   2   5      708.48      615.11     37.24 o 
  10   2   5     1630.40     1513.30     49.58 o 
  11   2   5      351.51      335.35     29.85 o 
  12   2   5     1063.29     1108.71     51.00 o 
  13   2   5       82.38       63.15     44.98 o 
 -12   3   5      205.25      189.75     36.35 o 
 -11   3   5       87.39      139.45     32.01 o 
 -10   3   5      513.32      512.95     47.74 o 
  -9   3   5      269.39      273.42     30.74 o 
  -8   3   5        7.12       15.18     36.59 o 
  -7   3   5     1228.34     1195.67     47.26 o 
  -6   3   5      350.67      310.20     24.70 o 
  -5   3   5      690.60      762.42     36.25 o 
  -4   3   5      234.04      219.50     19.68 o 
  -3   3   5        2.47        8.44     23.74 o 
  -2   3   5      386.54      439.03     25.56 o 
  -1   3   5       52.41       63.78     15.34 o 
   0   3   5      722.12      682.99     28.68 o 
   1   3   5       23.13        4.60     21.77 o 
   2   3   5      583.98      563.44     28.39 o 
   3   3   5       62.94       81.88     17.33 o 
   4   3   5        3.00        0.00     26.57 o 
   5   3   5       10.96       -0.55     27.98 o 
   6   3   5      671.13      654.69     37.12 o 
   7   3   5      119.61      126.69     23.95 o 
   8   3   5      194.51      204.88     27.09 o 
   9   3   5       32.92       17.79     38.22 o 
  10   3   5      203.17      202.41     30.38 o 
  11   3   5       64.32       -2.42     44.40 o 
  -9   4   5      240.24      298.74     37.24 o 
  -8   4   5      602.99      634.03     55.29 o 
  -7   4   5       30.73        0.00     43.28 o 
  -6   4   5      170.38      162.49     30.40 o 
  -5   4   5     3594.33     3653.90     67.40 o 
  -4   4   5      621.44      632.61     40.47 o 
  -3   4   5     3753.36     3798.71     60.83 o 
  -2   4   5      587.96      556.70     36.32 o 
  -1   4   5     1019.87     1031.02     38.36 o 
   0   4   5      166.21      208.26     21.70 o 
   1   4   5      315.69      344.78     33.18 o 
   2   4   5     3861.38     4063.75     59.92 o 
   3   4   5      461.53      447.92     37.71 o 
   4   4   5     4133.44     4158.14     65.81 o 
   5   4   5      101.28       98.85     27.09 o 
   6   4   5     2039.72     1991.32     57.61 o 
   7   4   5       59.96       62.31     42.15 o 
   8   4   5       48.84       55.55     31.15 o 
 -15   0   6       52.59       94.47     31.91 o 
 -14   0   6     2550.66     2690.56     63.54 o 
 -13   0   6     2038.23     2010.02     55.67 o 
 -12   0   6      908.62      912.96     44.26 o 
 -11   0   6     2493.38     2467.22     52.03 o 
 -10   0   6      307.36      324.40     32.20 o 
  -9   0   6    25922.11    24731.12    239.04 o 
  -8   0   6      160.09      150.44     16.16 o 
  -7   0   6    13928.75    14135.20    111.11 o 
  -6   0   6     9390.07     9358.48     83.30 o 
  -5   0   6       80.70      163.11      8.80 o 
  -4   0   6    37973.30    36468.08    347.24 o 
  -3   0   6      167.48      181.11     13.45 o 
  -2   0   6    27632.93    26784.49    335.95 o 
  -1   0   6     5908.05     6202.88     42.26 o 
   0   0   6    33369.00    33227.49     94.19 o 
   1   0   6    18893.63    19379.75    106.81 o 
   2   0   6      477.61      499.35      8.90 o 
   3   0   6    22263.76    22568.18    156.67 o 
   4   0   6      607.44      731.67     12.50 o 
   5   0   6    24613.56    24198.89    123.88 o 
   6   0   6        2.62        7.52     11.82 o 
   7   0   6     2770.58     2743.41     27.15 o 
   8   0   6     2417.60     2397.50     41.19 o 
   9   0   6      190.37      224.18     19.44 o 
  10   0   6     3950.58     3892.29     56.56 o 
  11   0   6      398.70      407.98     35.77 o 
  12   0   6     5646.22     5454.87     74.09 o 
  13   0   6      796.04      753.38     45.75 o 
  14   0   6       67.67       59.82     44.14 o 
 -15   1   6     3506.85     3654.42     77.37 o 
 -14   1   6       11.21      -26.11     43.90 o 
 -13   1   6     1157.57     1251.82     51.14 o 
 -12   1   6     1414.81     1487.82     49.39 o 
 -11   1   6     4054.68     3983.26     63.68 o 
 -10   1   6     1943.73     2023.49     46.97 o 
  -9   1   6     1583.63     1512.59     41.33 o 
  -8   1   6     2745.13     2627.12     44.52 o 
  -7   1   6      338.42      344.26     16.67 o 
  -6   1   6     2807.26     2778.66     21.49 o 
  -5   1   6      785.17      842.58     15.90 o 
  -4   1   6      186.90      163.80      8.73 o 
  -3   1   6     2404.61     2784.97     40.31 o 
  -2   1   6      387.42      367.19      7.82 o 
  -1   1   6      306.01      299.02      7.11 o 
   0   1   6     1961.63     2056.01     15.76 o 
   1   1   6      621.44      650.59      8.53 o 
   2   1   6     4293.74     4372.52     38.31 o 
   3   1   6     1211.39     1351.16     16.45 o 
   4   1   6     3447.24     3544.56     28.14 o 
   5   1   6     5027.32     5053.45     35.41 o 
   6   1   6     2230.84     2249.91     20.04 o 
   7   1   6     5168.89     5181.68     74.66 o 
   8   1   6     1517.21     1459.09     36.64 o 
   9   1   6     4708.59     4826.12     59.01 o 
  10   1   6      818.51      947.56     37.59 o 
  11   1   6     4075.42     3958.32     63.99 o 
  12   1   6     3533.77     3507.86     65.72 o 
  13   1   6     1626.75     1695.67     55.46 o 
  14   1   6     4297.90     4460.91     79.91 o 
 -14   2   6      102.50      113.65     33.93 o 
 -13   2   6      328.24      383.71     33.88 o 
 -12   2   6     1423.68     1385.73     53.56 o 
 -11   2   6      136.74      130.79     27.88 o 
 -10   2   6     6612.32     6654.83    113.48 o 
  -9   2   6       11.97      -32.56     32.56 o 
  -8   2   6     7698.02     7622.79     75.79 o 
  -7   2   6     2863.45     2755.27     47.33 o 
  -6   2   6     5934.83     5960.41     83.56 o 
  -5   2   6     5927.08     5871.67     44.66 o 
  -4   2   6      620.16      599.94     23.65 o 
  -3   2   6    15319.92    14568.04     83.94 o 
  -2   2   6      180.58      181.47      8.57 o 
  -1   2   6    20332.90    19742.55    103.55 o 
   0   2   6     3315.14     3279.31     24.79 o 
   1   2   6     7170.44     7298.56     49.60 o 
   2   2   6    11874.42    11792.44     96.17 o 
   3   2   6      177.44      181.45     13.55 o 
   4   2   6    15473.90    15370.23    136.49 o 
   5   2   6       11.63        3.60     21.00 o 
   6   2   6     5449.05     5369.18     56.08 o 
   7   2   6      869.26      891.19     33.57 o 
   8   2   6      290.58      344.23     31.24 o 
   9   2   6     3489.66     3420.99     57.88 o 
  10   2   6       40.32       26.85     35.96 o 
  11   2   6     2249.09     2376.52     57.23 o 
  12   2   6       45.97       41.05     40.69 o 
  13   2   6      155.46      171.84     32.03 o 
 -12   3   6     4087.18     4181.28     83.17 o 
 -11   3   6        1.59       37.52     45.34 o 
 -10   3   6     1259.25     1279.66     55.62 o 
  -9   3   6     1505.23     1415.84     54.88 o 
  -8   3   6       26.42       46.68     25.44 o 
  -7   3   6     4200.24     4068.71     64.71 o 
  -6   3   6     2376.31     2349.71     49.65 o 
  -5   3   6     3521.41     3430.63     54.38 o 
  -4   3   6      665.54      661.29     31.46 o 
  -3   3   6      318.98      325.81     26.93 o 
  -2   3   6       84.54       67.01     16.57 o 
  -1   3   6     1600.03     1510.52     33.95 o 
   0   3   6     3408.40     3382.08     44.67 o 
   1   3   6    10188.57    10168.58    142.66 o 
   2   3   6      626.28      600.27     27.98 o 
   3   3   6     3214.47     3148.67     46.68 o 
   4   3   6      451.64      483.07     29.68 o 
   5   3   6      468.39      388.87     33.42 o 
   6   3   6     8105.00     8102.82    111.54 o 
   7   3   6      666.92      627.77     38.27 o 
   8   3   6     6262.30     6401.64     78.81 o 
   9   3   6      143.84       93.82     27.55 o 
  10   3   6     2231.63     2282.87     61.98 o 
  11   3   6     1297.26     1292.15     57.35 o 
  -8   4   6     1674.79     1759.01     62.67 o 
  -7   4   6     1793.17     1693.77     58.74 o 
  -6   4   6      669.58      776.37     46.42 o 
  -5   4   6      568.89      601.13     44.12 o 
  -4   4   6     1113.12     1115.35     44.86 o 
  -3   4   6     2624.20     2600.10     52.34 o 
  -2   4   6     1258.28     1207.75     42.65 o 
  -1   4   6     2992.86     2938.06     51.96 o 
   0   4   6      961.72      962.69     39.11 o 
   1   4   6     1193.25     1217.87     40.76 o 
   2   4   6     2058.82     2136.88     47.64 o 
   3   4   6      684.48      770.83     39.87 o 
   4   4   6     1520.63     1591.15     48.65 o 
   5   4   6      362.96      354.73     28.75 o 
   6   4   6     1323.77     1395.39     51.79 o 
   7   4   6      480.36      514.62     45.79 o 
   8   4   6       66.09       15.46     45.00 o 
 -14   1   7      838.09      873.00     51.45 o 
 -13   1   7      709.95      773.26     46.37 o 
 -12   1   7     1601.73     1595.88     52.12 o 
 -11   1   7     3808.57     3780.61     62.41 o 
 -10   1   7      596.21      574.21     37.76 o 
  -9   1   7        2.58      -16.90     27.26 o 
  -8   1   7       71.73       78.31     17.89 o 
  -7   1   7     6039.95     6193.78     73.75 o 
  -6   1   7     5871.06     5813.64     49.37 o 
  -5   1   7     1798.49     1612.39     16.12 o 
  -4   1   7     3943.69     4048.31     30.67 o 
  -3   1   7     6043.90     6374.17     47.88 o 
  -2   1   7        3.86       -0.38      6.37 o 
  -1   1   7     2327.57     2455.82     17.40 o 
   0   1   7     5805.80     5891.48     55.03 o 
   1   1   7     2763.63     2732.80     18.39 o 
   2   1   7    14168.74    14459.42     67.08 o 
   3   1   7     5411.47     5552.88     51.73 o 
   4   1   7      455.87      429.07     10.52 o 
   5   1   7      309.35      319.92     11.17 o 
   6   1   7       91.47       83.97      7.98 o 
   7   1   7     3692.98     3546.10     45.17 o 
   8   1   7     2896.64     3009.71     46.61 o 
   9   1   7     2778.89     2785.58     48.86 o 
  10   1   7     1010.07      901.65     38.39 o 
  11   1   7     1149.86     1127.14     44.93 o 
  12   1   7      207.59      220.08     27.91 o 
  13   1   7      386.91      344.87     32.08 o 
  14   1   7     1448.51     1523.16     61.07 o 
 -13   2   7      103.23      160.47     31.38 o 
 -12   2   7      211.75      221.61     31.72 o 
 -11   2   7     1112.74     1165.03     48.91 o 
 -10   2   7      467.50      432.10     40.66 o 
  -9   2   7     4997.64     4949.14     66.63 o 
  -8   2   7      470.76      422.82     33.76 o 
  -7   2   7     1343.82     1278.15     37.19 o 
  -6   2   7      132.40      133.52     17.55 o 
  -5   2   7        9.98       27.43     14.89 o 
  -4   2   7     2785.45     2706.59     26.29 o 
  -3   2   7      443.90      399.78     12.26 o 
  -2   2   7     5893.40     6003.67     79.18 o 
  -1   2   7     2102.21     2116.52     17.69 o 
   0   2   7     4295.44     4399.63     53.25 o 
   1   2   7       34.04       43.23      6.52 o 
   2   2   7        8.10       16.92      9.45 o 
   3   2   7      636.89      624.65     15.95 o 
   4   2   7     3386.33     3480.74     24.00 o 
   5   2   7     5168.50     5231.87     73.46 o 
   6   2   7      718.24      788.14     30.26 o 
   7   2   7      563.21      633.91     31.94 o 
   8   2   7      371.22      367.17     30.81 o 
   9   2   7        8.48       32.63     30.33 o 
  10   2   7     1260.37     1095.97     47.16 o 
  11   2   7     1396.49     1345.02     52.10 o 
  12   2   7      579.65      585.07     48.36 o 
  13   2   7      915.39      986.72     53.37 o 
 -12   3   7      270.41      237.99     37.59 o 
 -11   3   7      164.75      178.81     34.38 o 
 -10   3   7       44.56       68.31     29.90 o 
  -9   3   7        9.83      -39.75     39.75 o 
  -8   3   7      108.61       83.34     25.73 o 
  -7   3   7       13.34       12.88     32.56 o 
  -6   3   7      654.14      673.11     36.83 o 
  -5   3   7      304.89      350.03     32.32 o 
  -4   3   7      552.94      581.23     31.41 o 
  -3   3   7       50.07       57.64     16.83 o 
  -2   3   7        8.85       25.10     22.51 o 
  -1   3   7      375.08      375.25     25.01 o 
   0   3   7       11.53       16.33     23.02 o 
   1   3   7     2403.63     2391.65     40.78 o 
   2   3   7       69.11      121.01     17.12 o 
   3   3   7      902.97      865.42     32.01 o 
   4   3   7      406.25      407.04     29.83 o 
   5   3   7       70.33       87.03     20.04 o 
   6   3   7      602.71      634.96     35.89 o 
   7   3   7       25.09       31.74     23.04 o 
   8   3   7      475.67      504.17     41.89 o 
   9   3   7       86.39       39.11     39.03 o 
  10   3   7     1064.63      948.23     51.48 o 
  11   3   7      567.52      509.93     35.63 o 
  -8   4   7     3557.43     3723.67     77.73 o 
  -7   4   7      105.89      151.91     30.83 o 
  -6   4   7      616.41      632.01     45.96 o 
  -5   4   7      909.70      892.37     45.36 o 
  -4   4   7      163.00      169.75     25.46 o 
  -3   4   7     3077.66     3055.21     56.30 o 
  -2   4   7      910.82      924.74     38.41 o 
  -1   4   7     5237.50     5304.71     65.38 o 
   0   4   7       41.43       36.01     30.71 o 
   1   4   7      247.07      221.23     23.69 o 
   2   4   7      656.30      656.90     38.12 o 
   3   4   7      402.87      442.29     37.04 o 
   4   4   7     2490.58     2467.77     54.79 o 
   5   4   7     1739.88     1804.54     51.88 o 
   6   4   7      743.33      805.50     47.11 o 
   7   4   7       19.87       -3.12     41.96 o 
 -15   0   8      158.83      186.63     33.45 o 
 -14   0   8     7745.11     7962.22     95.40 o 
 -13   0   8      531.56      502.71     45.67 o 
 -12   0   8     4208.89     4287.73     67.13 o 
 -11   0   8     4787.65     4689.12     66.27 o 
 -10   0   8      721.22      778.27     35.82 o 
  -9   0   8    14944.63    14683.83    187.37 o 
  -8   0   8      615.70      622.21     28.53 o 
  -7   0   8     9679.40     9134.92     74.67 o 
  -6   0   8     1007.48     1095.39     28.66 o 
  -5   0   8    17128.07    17943.73    237.98 o 
  -4   0   8    11594.85    12040.31     80.03 o 
  -3   0   8      975.17     1133.62     13.62 o 
  -2   0   8    18160.36    18013.09     84.52 o 
  -1   0   8    10467.06    10638.11     63.40 o 
   0   0   8    28717.16    29184.08    102.61 o 
   1   0   8     3423.74     3779.27     40.10 o 
   2   0   8      811.02      891.73     16.65 o 
   3   0   8      264.97      298.13     10.37 o 
   4   0   8     7238.73     7342.79     66.02 o 
   5   0   8     9080.17     9428.03     79.47 o 
   6   0   8    11492.14    11631.93    145.82 o 
   7   0   8      319.59      365.18     23.69 o 
   8   0   8     3875.01     3915.09     49.25 o 
   9   0   8      835.03      884.67     33.40 o 
  10   0   8      170.38      193.34     22.18 o 
  11   0   8     9233.44     8949.08    123.41 o 
  12   0   8        3.53      -35.08     37.86 o 
  13   0   8     6425.59     6397.30     84.92 o 
  14   0   8      131.84      114.85     33.40 o 
 -14   1   8        9.45        6.86     44.86 o 
 -13   1   8      326.19      367.63     30.23 o 
 -12   1   8     1664.15     1616.09     52.12 o 
 -11   1   8       81.95       90.27     24.62 o 
 -10   1   8     2017.98     1941.78     47.71 o 
  -9   1   8      691.90      713.20     34.96 o 
  -8   1   8     3780.95     3640.23     49.94 o 
  -7   1   8     1626.87     1513.22     19.42 o 
  -6   1   8      314.72      310.53     12.37 o 
  -5   1   8    10016.79     9657.14    106.32 o 
  -4   1   8      118.39       98.20      6.28 o 
  -3   1   8    19878.72    19675.51    185.20 o 
  -2   1   8     6344.16     6252.32     47.95 o 
  -1   1   8     9528.11     9462.48    134.56 o 
   0   1   8    11500.74    11392.12     59.26 o 
   1   1   8     3194.43     3295.36     27.97 o 
   2   1   8    33297.39    33683.20    110.47 o 
   3   1   8      938.48      945.23     12.12 o 
   4   1   8     7650.10     7764.96     50.84 o 
   5   1   8     4323.36     4426.20     30.25 o 
   6   1   8     4427.87     4595.06     33.23 o 
   7   1   8     8688.21     8959.73    135.54 o 
   8   1   8      918.33      879.66     33.37 o 
   9   1   8     7295.38     7194.53     99.38 o 
  10   1   8     1179.16     1104.15     41.38 o 
  11   1   8     2653.54     2574.63     55.00 o 
  12   1   8      435.08      428.33     30.26 o 
  13   1   8      234.43      253.98     31.91 o 
 -13   2   8     5915.65     6104.41     89.96 o 
 -12   2   8     1272.61     1277.76     55.98 o 
 -11   2   8     1070.78     1100.94     48.41 o 
 -10   2   8     5644.80     5534.06     74.97 o 
  -9   2   8       83.59       95.47     23.76 o 
  -8   2   8     6324.78     6244.24     69.22 o 
  -7   2   8      473.43      393.90     29.97 o 
  -6   2   8     4239.19     4150.71     50.49 o 
  -5   2   8     2040.56     1988.82     35.96 o 
  -4   2   8      303.76      303.46     13.92 o 
  -3   2   8     5577.31     5572.49     52.66 o 
  -2   2   8       19.39       11.50      9.85 o 
  -1   2   8     3981.52     3958.06     37.50 o 
   0   2   8      617.65      647.49     12.65 o 
   1   2   8      809.80      803.97     26.26 o 
   2   2   8      119.54      158.22      9.43 o 
   3   2   8     1031.67     1072.03     25.77 o 
   4   2   8       41.12       57.83     14.70 o 
   5   2   8     1844.19     1782.82     35.24 o 
   6   2   8      393.38      401.70     27.96 o 
   7   2   8     2698.08     2709.14     46.85 o 
   8   2   8       79.37       80.39     21.17 o 
   9   2   8     1013.96      940.18     42.15 o 
  10   2   8     4505.46     4223.04     67.23 o 
  11   2   8      452.14      422.36     30.83 o 
  12   2   8     2937.55     3048.36     68.60 o 
 -11   3   8     4031.93     4132.68     80.58 o 
 -10   3   8      146.28      187.13     30.88 o 
  -9   3   8     1315.88     1398.96     52.96 o 
  -8   3   8     1128.98     1158.05     45.87 o 
  -7   3   8      156.40      182.79     23.86 o 
  -6   3   8     6199.81     6068.68     69.34 o 
  -5   3   8        4.63      -28.12     28.12 o 
  -4   3   8     9766.32     9230.85    106.60 o 
  -3   3   8       15.65        0.60     24.98 o 
  -2   3   8     4262.33     4200.53     70.87 o 
  -1   3   8     5141.35     5090.74     75.38 o 
   0   3   8      791.08      748.15     29.68 o 
   1   3   8    10769.63    10848.81    149.25 o 
   2   3   8        0.68       -1.37     24.24 o 
   3   3   8    10633.56    10496.58    155.41 o 
   4   3   8      945.60      975.61     34.57 o 
   5   3   8     3755.30     3793.20     55.24 o 
   6   3   8      984.07     1056.13     39.70 o 
   7   3   8      359.06      347.77     25.53 o 
   8   3   8     7359.65     7337.91     82.91 o 
   9   3   8        4.08       27.74     37.98 o 
  10   3   8     5658.95     5614.43     83.92 o 
  -8   4   8      636.17      665.55     52.39 o 
  -7   4   8      771.88      818.55     50.40 o 
  -6   4   8      942.06      998.22     47.02 o 
  -5   4   8      531.83      545.84     41.29 o 
  -4   4   8      100.75      130.43     25.17 o 
  -3   4   8      780.91      810.56     41.07 o 
  -2   4   8      297.39      292.49     24.38 o 
  -1   4   8      131.47      181.02     23.66 o 
   0   4   8       27.33       57.95     22.03 o 
   1   4   8       84.06       95.74     22.92 o 
   2   4   8      119.82      120.48     23.50 o 
   3   4   8       34.65       47.69     33.61 o 
   4   4   8      188.43      178.81     26.13 o 
   5   4   8      132.25      143.19     27.79 o 
   6   4   8        9.48      -13.79     39.54 o 
   7   4   8      490.60      499.18     32.97 o 
 -14   1   9       51.36       83.49     32.49 o 
 -13   1   9      633.13      684.98     48.77 o 
 -12   1   9     2307.51     2381.27     57.40 o 
 -11   1   9     1988.61     1987.10     51.43 o 
 -10   1   9     3413.56     3371.00     56.85 o 
  -9   1   9      848.09      881.58     36.08 o 
  -8   1   9      941.81      945.43     33.18 o 
  -7   1   9      181.30      170.42     16.54 o 
  -6   1   9     2202.19     2232.83     20.27 o 
  -5   1   9     6925.70     7168.95     61.21 o 
  -4   1   9     4467.78     4311.02     32.22 o 
  -3   1   9     9982.39    10038.81     88.98 o 
  -2   1   9     1747.58     1803.88     21.77 o 
  -1   1   9      575.23      643.87     10.22 o 
   0   1   9     2467.08     2547.59     34.54 o 
   1   1   9     3500.08     3824.43     23.44 o 
   2   1   9     4085.45     3840.47     24.43 o 
   3   1   9     4010.25     3988.84     29.99 o 
   4   1   9     6428.11     6665.15     48.95 o 
   5   1   9      923.58      957.43     14.89 o 
   6   1   9      481.48      494.51     25.10 o 
   7   1   9     1124.26     1138.05     32.99 o 
   8   1   9     2317.18     2301.71     43.25 o 
   9   1   9     2005.69     1977.67     44.48 o 
  10   1   9     1288.39     1250.33     42.46 o 
  11   1   9     1363.47     1297.95     47.54 o 
  12   1   9      124.95      148.36     28.60 o 
  13   1   9        2.80       43.85     42.87 o 
 -13   2   9      317.36      314.09     35.46 o 
 -12   2   9      657.90      718.30     48.86 o 
 -11   2   9       26.90      -22.99     39.61 o 
 -10   2   9      254.05      284.09     26.61 o 
  -9   2   9      987.15      959.86     41.74 o 
  -8   2   9     1790.86     1785.67     43.37 o 
  -7   2   9     4302.96     4279.48     55.72 o 
  -6   2   9     2235.96     2096.26     40.57 o 
  -5   2   9      511.47      516.73     25.70 o 
  -4   2   9      237.19      220.87     15.56 o 
  -3   2   9      464.45      432.42     13.01 o 
  -2   2   9     1808.04     1729.26     19.57 o 
  -1   2   9     8122.07     8287.79     89.72 o 
   0   2   9     2333.57     2326.12     19.01 o 
   1   2   9     1644.96     1599.30     16.84 o 
   2   2   9       49.38       48.49      9.71 o 
   3   2   9       14.28        7.10     19.66 o 
   4   2   9     1051.00     1042.53     28.84 o 
   5   2   9     1281.64     1350.41     32.73 o 
   6   2   9     3276.56     3276.66     47.19 o 
   7   2   9      938.64      943.03     35.39 o 
   8   2   9     2743.62     2747.60     50.45 o 
   9   2   9      310.46      324.49     25.61 o 
  10   2   9      125.45      113.58     26.35 o 
  11   2   9      281.90      287.35     29.56 o 
  12   2   9       10.34       25.56     43.47 o 
 -11   3   9      442.95      426.44     35.82 o 
 -10   3   9       23.34        9.23     41.98 o 
  -9   3   9      219.14      270.09     30.62 o 
  -8   3   9       93.43      135.73     25.51 o 
  -7   3   9      389.31      337.30     26.42 o 
  -6   3   9      434.24      423.44     35.10 o 
  -5   3   9       84.55       94.51     19.80 o 
  -4   3   9     1435.04     1467.17     39.01 o 
  -3   3   9      270.41      252.01     19.59 o 
  -2   3   9     1166.05     1185.43     34.57 o 
  -1   3   9      154.27      174.35     18.29 o 
   0   3   9      489.07      529.66     27.17 o 
   1   3   9      592.69      552.58     30.26 o 
   2   3   9       25.67       18.82     25.03 o 
   3   3   9      879.29      834.95     33.85 o 
   4   3   9        0.53      -26.97     26.97 o 
   5   3   9      595.79      605.01     34.81 o 
   6   3   9       58.64       10.29     32.27 o 
   7   3   9      292.55      304.88     25.85 o 
   8   3   9      860.10      827.56     44.81 o 
   9   3   9        1.50       23.90     38.07 o 
  10   3   9        6.82       -2.30     43.35 o 
  -8   4   9     1350.17     1309.43     59.32 o 
  -7   4   9      892.07      964.01     51.38 o 
  -6   4   9     1342.82     1386.81     51.96 o 
  -5   4   9      245.57      229.93     27.88 o 
  -4   4   9       36.20      -35.29     35.29 o 
  -3   4   9      157.62      129.57     24.77 o 
  -2   4   9     1776.89     1676.70     47.86 o 
  -1   4   9     1358.33     1355.85     43.64 o 
   0   4   9     2147.88     2087.51     49.06 o 
   1   4   9      328.78      349.31     24.70 o 
   2   4   9     1154.09     1159.13     42.46 o 
   3   4   9       20.84       39.97     34.33 o 
   4   4   9       25.67       -5.13     36.20 o 
   5   4   9     2004.83     2004.43     55.05 o 
   6   4   9      900.46      845.52     48.17 o 
   7   4   9     1992.79     1948.59     60.59 o 
 -14   0  10     3357.65     3295.31     72.41 o 
 -13   0  10     1540.94     1539.46     54.98 o 
 -12   0  10     2092.07     2103.38     55.67 o 
 -11   0  10      192.14      230.03     24.67 o 
 -10   0  10      413.14      439.96     34.21 o 
  -9   0  10     1415.04     1367.41     39.46 o 
  -8   0  10     4362.28     4272.00     73.10 o 
  -7   0  10     4223.49     4378.52     60.20 o 
  -6   0  10     9355.94     9119.16     86.24 o 
  -5   0  10       69.72       71.95      8.43 o 
  -4   0  10     4428.23     4520.15     60.26 o 
  -3   0  10     6549.01     6627.19     60.91 o 
  -2   0  10       13.64       21.03      7.23 o 
  -1   0  10    28997.78    29799.73    142.97 o 
   0   0  10     3482.27     4173.31     46.21 o 
   1   0  10    16605.37    16718.40     89.80 o 
   2   0  10     1202.03     1441.12     16.11 o 
   3   0  10    10697.14    10916.64    115.57 o 
   4   0  10    11746.19    11857.11     88.04 o 
   5   0  10      711.92      746.49     16.62 o 
   6   0  10    24377.78    23371.95    195.62 o 
   7   0  10     1417.17     1380.55     33.11 o 
   8   0  10    12353.62    12467.11    165.63 o 
   9   0  10     1059.64     1072.31     37.45 o 
  10   0  10     3064.47     3095.88     55.00 o 
  11   0  10     2337.27     2277.04     54.19 o 
  12   0  10      955.54      845.90     47.30 o 
  13   0  10     4359.06     4267.52     75.17 o 
 -14   1  10     1445.32     1553.22     59.82 o 
 -13   1  10      575.84      486.26     47.95 o 
 -12   1  10     5244.65     5236.44     77.42 o 
 -11   1  10      756.85      739.67     42.17 o 
 -10   1  10     5116.68     5104.46     66.44 o 
  -9   1  10      810.79      822.41     35.22 o 
  -8   1  10     4677.86     4467.15     77.66 o 
  -7   1  10     7471.23     7312.69     87.63 o 
  -6   1  10     3869.21     3774.95     35.97 o 
  -5   1  10     9379.79     9188.91     70.08 o 
  -4   1  10     1083.13     1120.91     18.77 o 
  -3   1  10    10166.15    10266.59     87.03 o 
  -2   1  10     5411.22     5578.44     41.43 o 
  -1   1  10     3796.23     3784.59     37.50 o 
   0   1  10      784.79      765.75     13.47 o 
   1   1  10      337.29      326.98     10.00 o 
   2   1  10     2747.95     2736.01     29.09 o 
   3   1  10      487.92      459.58     11.53 o 
   4   1  10     4051.03     4119.41     33.56 o 
   5   1  10       80.89       95.68     16.37 o 
   6   1  10      738.41      748.10     27.98 o 
   7   1  10      631.37      658.70     30.14 o 
   8   1  10     1329.57     1291.05     36.97 o 
   9   1  10      742.99      615.80     36.37 o 
  10   1  10      372.96      372.06     36.52 o 
  11   1  10        1.43      -35.20     35.20 o 
  12   1  10      943.24      990.22     48.05 o 
  13   1  10      113.90      106.29     31.62 o 
 -13   2  10      495.70      515.30     49.92 o 
 -12   2  10      546.13      517.55     49.73 o 
 -11   2  10      302.73      345.28     29.73 o 
 -10   2  10       61.88       37.47     35.87 o 
  -9   2  10       23.25       38.58     32.58 o 
  -8   2  10      894.37      939.67     37.45 o 
  -7   2  10     4302.76     4219.81     56.30 o 
  -6   2  10      605.16      648.08     29.99 o 
  -5   2  10     4226.99     4086.72     48.74 o 
  -4   2  10      202.02      193.51     15.54 o 
  -3   2  10     2501.60     2436.84     36.06 o 
  -2   2  10     6507.70     6453.13     84.22 o 
  -1   2  10        8.92       22.63     10.46 o 
   0   2  10    13813.77    13690.76    107.83 o 
   1   2  10       96.68      101.55      7.87 o 
   2   2  10     9355.89     9472.92    125.80 o 
   3   2  10     2558.33     2538.96     37.86 o 
   4   2  10     2277.34     2301.35     38.07 o 
   5   2  10     7016.95     7194.46     87.78 o 
   6   2  10      597.41      662.61     30.76 o 
   7   2  10    11240.87    11202.51    120.00 o 
   8   2  10     1612.31     1694.66     43.88 o 
   9   2  10     6770.41     6807.75     76.48 o 
  10   2  10      520.43      533.97     42.03 o 
  11   2  10      371.78      388.63     30.33 o 
  12   2  10     3210.87     3037.83     68.60 o 
 -11   3  10     2490.20     2444.37     70.06 o 
 -10   3  10      264.61      273.88     31.36 o 
  -9   3  10     8926.66     8706.78    134.58 o 
  -8   3  10      411.11      325.52     28.44 o 
  -7   3  10     2113.59     2107.10     50.71 o 
  -6   3  10     2579.28     2578.64     51.17 o 
  -5   3  10      199.94      206.10     21.27 o 
  -4   3  10    12902.95    12726.99    175.79 o 
  -3   3  10      646.50      651.72     31.10 o 
  -2   3  10     6015.69     5768.36     83.99 o 
  -1   3  10       84.33       66.70     17.98 o 
   0   3  10     2604.21     2659.75     43.83 o 
   1   3  10     2595.75     2575.02     43.54 o 
   2   3  10     1159.68     1251.48     35.34 o 
   3   3  10     4877.46     4783.01     81.30 o 
   4   3  10     1119.05     1147.76     37.02 o 
   5   3  10     2990.24     3023.68     51.55 o 
   6   3  10       65.43       70.27     22.25 o 
   7   3  10        0.11       20.55     33.57 o 
   8   3  10       86.48      101.40     26.37 o 
   9   3  10     1230.19     1303.39     51.52 o 
  10   3  10      261.81      240.70     31.77 o 
  -7   4  10      446.73      384.19     33.04 o 
  -6   4  10       57.62       95.69     27.64 o 
  -5   4  10      288.16      286.85     28.41 o 
  -4   4  10      105.08      123.53     25.56 o 
  -3   4  10      590.39      599.00     39.39 o 
  -2   4  10     1089.57     1120.96     43.21 o 
  -1   4  10      216.01      219.38     24.48 o 
   0   4  10     1749.27     1718.23     47.19 o 
   1   4  10     1027.88     1090.82     42.73 o 
   2   4  10     1414.26     1508.29     45.87 o 
   3   4  10      681.05      738.27     40.76 o 
   4   4  10      573.66      551.28     40.88 o 
   5   4  10     1655.91     1666.13     52.17 o 
   6   4  10     1455.66     1367.70     52.80 o 
 -14   1  11      318.91      354.49     35.51 o 
 -13   1  11       44.53       77.68     30.19 o 
 -12   1  11      485.16      486.26     44.84 o 
 -11   1  11      797.83      784.07     43.73 o 
 -10   1  11     3515.82     3575.95     58.67 o 
  -9   1  11     2944.59     2977.58     51.84 o 
  -8   1  11     2370.44     2282.22     44.09 o 
  -7   1  11      353.15      343.27     25.94 o 
  -6   1  11      157.32      156.32     15.73 o 
  -5   1  11     1414.34     1417.93     17.05 o 
  -4   1  11     4064.89     4121.47     33.81 o 
  -3   1  11     5107.26     4987.15     34.67 o 
  -2   1  11     2589.12     2516.05     25.23 o 
  -1   1  11     3972.07     4065.02     37.53 o 
   0   1  11     3603.17     3774.13     43.22 o 
   1   1  11      104.98       97.00      8.76 o 
   2   1  11     2903.32     3081.09     40.57 o 
   3   1  11     2403.47     2398.77     18.88 o 
   4   1  11     5415.52     5455.28     39.00 o 
   5   1  11     3490.72     3469.04     60.20 o 
   6   1  11      138.03      126.83     16.40 o 
   7   1  11     1595.83     1546.97     37.12 o 
   8   1  11      123.21      103.72     20.07 o 
   9   1  11     1227.18     1244.08     41.24 o 
  10   1  11     2397.01     2337.15     52.99 o 
  11   1  11      903.02      843.67     45.63 o 
  12   1  11     1243.29     1219.64     50.93 o 
  13   1  11      224.84      223.70     32.87 o 
 -13   2  11      662.38      723.27     54.47 o 
 -12   2  11     1073.26     1164.19     54.50 o 
 -11   2  11     1142.40     1185.09     49.99 o 
 -10   2  11       70.28       43.06     36.76 o 
  -9   2  11       25.33        5.51     33.28 o 
  -8   2  11      454.08      499.93     34.41 o 
  -7   2  11     1093.46     1088.93     35.92 o 
  -6   2  11     5872.53     5698.80     84.52 o 
  -5   2  11      268.62      214.87     18.39 o 
  -4   2  11     1025.19      991.92     29.75 o 
  -3   2  11       20.29       23.90     20.43 o 
  -2   2  11      560.25      539.92     24.82 o 
  -1   2  11     3453.29     3277.62     57.73 o 
   0   2  11     1692.06     1678.43     31.91 o 
   1   2  11     3428.91     3363.19     58.43 o 
   2   2  11     1356.43     1353.14     30.59 o 
   3   2  11     2697.52     2684.78     39.39 o 
   4   2  11      668.75      701.40     28.05 o 
   5   2  11       45.53       81.66     17.24 o 
   6   2  11     1538.62     1524.43     38.10 o 
   7   2  11      355.34      382.97     31.41 o 
   8   2  11     1556.74     1532.25     43.73 o 
   9   2  11     1131.93     1142.66     43.25 o 
  10   2  11     1303.39     1196.46     49.53 o 
  11   2  11      147.40      133.84     29.75 o 
  12   2  11       89.59       26.52     45.29 o 
 -11   3  11      244.43      266.95     34.89 o 
 -10   3  11       15.55       57.04     42.03 o 
  -9   3  11      836.86      898.58     48.48 o 
  -8   3  11        3.61       11.75     36.42 o 
  -7   3  11      532.96      498.73     39.30 o 
  -6   3  11      391.87      423.54     33.59 o 
  -5   3  11        0.62        4.60     28.94 o 
  -4   3  11      295.86      322.58     30.71 o 
  -3   3  11      276.86      315.91     28.63 o 
  -2   3  11      486.16      489.14     30.79 o 
  -1   3  11      166.91      137.48     19.71 o 
   0   3  11       17.52       44.33     17.53 o 
   1   3  11      169.40      154.77     19.52 o 
   2   3  11       28.69       51.12     18.51 o 
   3   3  11       81.46       92.76     19.80 o 
   4   3  11      546.11      558.33     33.49 o 
   5   3  11      129.97      122.54     21.99 o 
   6   3  11      179.52      206.15     24.05 o 
   7   3  11      228.92      236.05     25.34 o 
   8   3  11       44.61       44.00     37.40 o 
   9   3  11      334.95      318.50     30.91 o 
  -7   4  11     2365.58     2408.29     62.51 o 
  -6   4  11     1079.55     1103.79     48.82 o 
  -5   4  11     3628.83     3564.54     65.41 o 
  -4   4  11       19.45       27.81     35.48 o 
  -3   4  11      594.43      617.72     40.02 o 
  -2   4  11      778.69      824.52     40.66 o 
  -1   4  11      167.10      161.79     24.74 o 
   0   4  11     3234.67     3151.21     57.42 o 
   1   4  11      854.93      875.15     40.59 o 
   2   4  11     4173.74     4151.95     64.59 o 
   3   4  11       34.73       38.29     36.18 o 
   4   4  11      135.06       98.47     27.26 o 
   5   4  11     1100.97     1060.11     48.07 o 
   6   4  11        3.01       -9.37     40.59 o 
 -14   0  12        7.18      -17.36     45.67 o 
 -13   0  12     5714.55     5729.78     83.72 o 
 -12   0  12      545.92      554.98     44.64 o 
 -11   0  12     7400.41     7367.61    114.61 o 
 -10   0  12      272.22      311.14     23.47 o 
  -9   0  12     6391.33     6143.30     93.51 o 
  -8   0  12     6957.81     6823.52     90.89 o 
  -7   0  12      241.47      219.93     17.12 o 
  -6   0  12    21481.11    20576.84    189.05 o 
  -5   0  12        0.32       17.55     22.85 o 
  -4   0  12    30018.88    29414.45    141.03 o 
  -3   0  12      601.61      556.73     25.97 o 
  -2   0  12     5754.35     5628.28     60.71 o 
  -1   0  12    10891.57    10891.23     80.67 o 
   0   0  12        3.76        8.48     10.17 o 
   1   0  12    26569.01    26316.03    124.50 o 
   2   0  12      217.54      209.66     14.15 o 
   3   0  12    17937.74    18569.42    111.82 o 
   4   0  12     2223.28     2327.81     24.14 o 
   5   0  12     8899.76     9343.83    125.47 o 
   6   0  12      783.44      793.32     29.04 o 
   7   0  12     8925.42     8891.54     98.71 o 
   8   0  12    11026.38    10828.89    115.37 o 
   9   0  12      152.51      199.05     21.75 o 
  10   0  12     2081.90     2030.88     49.56 o 
  11   0  12        6.27        1.05     35.65 o 
  12   0  12       65.42       76.80     28.15 o 
  13   0  12      255.16      160.59     33.21 o 
 -14   1  12        8.94      -11.08     46.25 o 
 -13   1  12     1152.96     1274.21     54.98 o 
 -12   1  12      757.22      729.83     46.30 o 
 -11   1  12      535.58      486.57     41.48 o 
 -10   1  12     1727.10     1886.83     48.12 o 
  -9   1  12       64.68       21.91     30.50 o 
  -8   1  12     2350.08     2247.36     44.57 o 
  -7   1  12       88.15       61.43     17.24 o 
  -6   1  12      448.13      460.87     26.35 o 
  -5   1  12      140.66      168.74     14.36 o 
  -4   1  12      786.38      818.86     14.30 o 
  -3   1  12      154.70      161.89     10.79 o 
  -2   1  12     6693.97     6850.93     52.60 o 
  -1   1  12      139.19      137.21      7.07 o 
   0   1  12     1655.76     1554.66     15.57 o 
   1   1  12      603.95      587.12     17.36 o 
   2   1  12     1954.74     1968.01     21.47 o 
   3   1  12     2836.69     2781.12     22.46 o 
   4   1  12     1353.78     1407.11     29.90 o 
   5   1  12    16246.90    16070.66    170.57 o 
   6   1  12     1127.99     1126.71     32.44 o 
   7   1  12     6423.25     6464.74     89.57 o 
   8   1  12     1335.30     1300.30     39.63 o 
   9   1  12      514.84      499.81     35.72 o 
  10   1  12     6288.24     6359.20     75.79 o 
  11   1  12      916.52      832.64     45.31 o 
  12   1  12     3420.28     3282.55     67.88 o 
 -13   2  12        6.36       65.81     48.17 o 
 -12   2  12     2777.38     2809.36     68.86 o 
 -11   2  12       88.32      125.16     28.58 o 
 -10   2  12     3671.11     3622.39     65.50 o 
  -9   2  12     1943.11     1926.44     50.66 o 
  -8   2  12      657.13      691.38     36.64 o 
  -7   2  12     8386.62     8122.86    104.68 o 
  -6   2  12     1003.12      903.04     33.93 o 
  -5   2  12     9697.56     9430.14    101.66 o 
  -4   2  12     1183.00     1170.88     31.77 o 
  -3   2  12     7619.29     7524.59     85.43 o 
  -2   2  12     2362.86     2242.78     37.14 o 
  -1   2  12      789.73      791.72     27.31 o 
   0   2  12     9500.59     9318.20    129.09 o 
   1   2  12      399.05      375.01     23.23 o 
   2   2  12    11361.10    11345.89    143.43 o 
   3   2  12     1062.43     1111.20     31.31 o 
   4   2  12     1850.05     1823.80     37.83 o 
   5   2  12     1604.71     1623.07     38.34 o 
   6   2  12      294.41      328.26     29.32 o 
   7   2  12     1438.64     1430.13     41.24 o 
   8   2  12       40.61       18.61     32.15 o 
   9   2  12      770.54      725.50     41.86 o 
  10   2  12      145.79      130.62     27.76 o 
  11   2  12      614.35      611.32     46.54 o 
 -10   3  12      233.98      236.02     32.49 o 
  -9   3  12     3194.12     3347.15     67.47 o 
  -8   3  12     1247.66     1274.12     47.90 o 
  -7   3  12     1377.05     1327.23     46.68 o 
  -6   3  12       11.88      -21.84     31.94 o 
  -5   3  12      114.07      147.81     21.55 o 
  -4   3  12      161.64      198.12     21.27 o 
  -3   3  12     3048.66     3071.92     49.06 o 
  -2   3  12     1472.35     1480.55     38.94 o 
  -1   3  12     6193.43     6146.56     89.02 o 
   0   3  12      550.88      527.98     32.03 o 
   1   3  12      422.36      385.75     31.22 o 
   2   3  12     3315.24     3328.66     50.45 o 
   3   3  12       46.69       61.28     20.24 o 
   4   3  12     5560.24     5606.95     91.71 o 
   5   3  12        7.36      -19.59     30.69 o 
   6   3  12     5130.14     5103.52     67.73 o 
   7   3  12      314.27      350.58     27.40 o 
   8   3  12     2138.89     2136.83     56.97 o 
   9   3  12     1752.90     1692.21     55.86 o 
  -6   4  12      833.19      787.07     47.14 o 
  -5   4  12      984.24      971.51     48.00 o 
  -4   4  12      829.00      914.81     44.45 o 
  -3   4  12     1923.46     1862.66     51.76 o 
  -2   4  12     1462.17     1430.97     48.36 o 
  -1   4  12      891.23      894.79     41.91 o 
   0   4  12      769.11      803.25     41.60 o 
   1   4  12       77.10       73.73     25.08 o 
   2   4  12     2040.94     2134.34     52.68 o 
   3   4  12     1553.12     1499.59     49.37 o 
   4   4  12      289.54      269.90     28.75 o 
   5   4  12      263.15      299.61     29.04 o 
 -13   1  13      577.02      547.45     35.84 o 
 -12   1  13      343.20      348.57     31.00 o 
 -11   1  13       59.98       29.68     37.59 o 
 -10   1  13     2244.14     2112.66     51.09 o 
  -9   1  13     2703.70     2747.07     51.12 o 
  -8   1  13     1467.89     1608.90     39.78 o 
  -7   1  13     4873.95     4736.18     78.76 o 
  -6   1  13     2501.69     2383.35     40.62 o 
  -5   1  13       60.24       48.74     15.10 o 
  -4   1  13     1149.58     1178.57     28.51 o 
  -3   1  13     1494.22     1463.60     16.95 o 
  -2   1  13     6824.24     6949.67     52.33 o 
  -1   1  13     5657.09     5710.78     56.52 o 
   0   1  13     3858.47     3913.50     36.00 o 
   1   1  13      299.41      326.00     15.08 o 
   2   1  13      182.60      191.79     10.19 o 
   3   1  13      301.93      307.42     22.37 o 
   4   1  13      822.20      790.66     28.00 o 
   5   1  13     9245.46     9333.69    137.74 o 
   6   1  13     2793.17     2820.37     43.68 o 
   7   1  13      496.66      514.38     30.38 o 
   8   1  13      239.87      190.87     22.06 o 
   9   1  13      153.29      167.04     23.40 o 
  10   1  13      861.03      861.18     43.32 o 
  11   1  13      188.38      193.42     28.36 o 
  12   1  13     1172.44     1270.40     51.96 o 
 -12   2  13      616.30      708.78     50.66 o 
 -11   2  13     2108.43     2083.46     59.39 o 
 -10   2  13      441.80      481.27     40.81 o 
  -9   2  13     1209.72     1150.57     44.79 o 
  -8   2  13      599.61      574.49     36.44 o 
  -7   2  13      154.22      180.52     21.75 o 
  -6   2  13     1660.50     1742.56     40.38 o 
  -5   2  13     1629.42     1624.63     37.69 o 
  -4   2  13     6085.59     5927.63     81.40 o 
  -3   2  13     1416.03     1383.07     33.16 o 
  -2   2  13      160.76      171.72     16.26 o 
  -1   2  13      986.02      985.76     29.54 o 
   0   2  13      215.08      263.52     22.97 o 
   1   2  13     2206.89     2178.26     37.26 o 
   2   2  13     1687.72     1782.58     35.63 o 
   3   2  13     4025.74     4190.80     49.89 o 
   4   2  13     1110.09     1112.59     33.14 o 
   5   2  13        6.60        6.19     26.01 o 
   6   2  13       99.83      120.43     20.09 o 
   7   2  13      778.49      725.06     38.43 o 
   8   2  13     1087.13     1118.51     42.46 o 
   9   2  13      602.16      553.25     41.65 o 
  10   2  13      601.10      554.28     44.88 o 
  11   2  13      347.06      348.11     32.34 o 
 -10   3  13        8.00       44.81     42.97 o 
  -9   3  13       24.59       35.29     40.81 o 
  -8   3  13      297.44      309.12     28.75 o 
  -7   3  13        6.51       40.98     35.39 o 
  -6   3  13      268.74      258.03     25.08 o 
  -5   3  13       35.53       23.09     31.22 o 
  -4   3  13      476.84      452.38     34.26 o 
  -3   3  13      662.47      622.37     35.32 o 
  -2   3  13      152.25      158.19     20.69 o 
  -1   3  13       61.03       13.81     28.72 o 
   0   3  13      151.79      137.22     20.74 o 
   1   3  13     1821.80     1787.69     42.63 o 
   2   3  13      312.81      361.39     31.10 o 
   3   3  13      304.78      288.55     22.75 o 
   4   3  13      502.85      466.50     35.51 o 
   5   3  13       93.44      112.74     23.23 o 
   6   3  13      605.31      552.91     40.35 o 
   7   3  13        2.40      -21.39     36.54 o 
   8   3  13      669.45      641.75     45.77 o 
   9   3  13      154.88      124.53     30.45 o 
  -6   4  13       56.97       95.45     28.51 o 
  -5   4  13     2799.24     2703.84     60.56 o 
  -4   4  13     1050.49      930.16     46.32 o 
  -3   4  13     1115.49     1160.90     46.61 o 
  -2   4  13       28.04       16.78     36.28 o 
  -1   4  13      101.23       97.01     25.75 o 
   0   4  13     1952.92     1912.72     50.93 o 
   1   4  13       82.83      114.20     25.99 o 
   2   4  13      868.90      909.25     43.68 o 
   3   4  13     1316.09     1344.66     49.63 o 
   4   4  13     1170.29     1134.58     48.86 o 
 -13   0  14     5378.85     5582.73     83.56 o 
 -12   0  14      372.59      367.22     30.57 o 
 -11   0  14     7334.04     7261.09    117.29 o 
 -10   0  14       45.71       17.24     32.22 o 
  -9   0  14     9376.71     9113.34    113.60 o 
  -8   0  14      184.47      165.05     20.07 o 
  -7   0  14       17.26       13.55     24.58 o 
  -6   0  14     5363.35     5334.80     76.08 o 
  -5   0  14     2074.42     2116.26     35.92 o 
  -4   0  14    13285.81    13184.11    102.89 o 
  -3   0  14     2070.31     2090.38     44.08 o 
  -2   0  14     2521.90     2756.39     24.95 o 
  -1   0  14      110.48      151.99     29.53 o 
   0   0  14      582.28      606.40     15.43 o 
   1   0  14     2588.34     2526.28     24.01 o 
   2   0  14     6776.37     6887.46     74.94 o 
   3   0  14      304.55      290.23     21.65 o 
   4   0  14     8760.23     8529.28    124.89 o 
   5   0  14      135.59      128.22     16.35 o 
   6   0  14     1058.90     1079.62     32.75 o 
   7   0  14      928.09      869.52     35.01 o 
   8   0  14       83.72       68.91     21.34 o 
   9   0  14     6102.41     5837.94     69.72 o 
  10   0  14        0.13      -21.77     34.50 o 
  11   0  14     8468.43     8353.95     90.15 o 
  12   0  14     1317.02     1327.68     55.41 o 
 -13   1  14        6.41       64.59     31.34 o 
 -12   1  14      910.52      864.27     50.42 o 
 -11   1  14      808.08      780.66     44.57 o 
 -10   1  14      115.89      144.36     25.37 o 
  -9   1  14     3540.32     3554.06     57.30 o 
  -8   1  14     1031.92     1059.87     37.24 o 
  -7   1  14     6808.48     6567.91     91.64 o 
  -6   1  14      753.46      798.21     31.07 o 
  -5   1  14     5425.42     5405.12     74.90 o 
  -4   1  14     4459.26     4403.25     66.05 o 
  -3   1  14      683.10      702.79     24.98 o 
  -2   1  14    11272.70    11371.70     78.16 o 
  -1   1  14     2848.75     2887.33     21.51 o 
   0   1  14     9858.28     9946.18    106.87 o 
   1   1  14     5259.82     5444.20     68.28 o 
   2   1  14     7687.79     7815.37    115.18 o 
   3   1  14     8176.21     8433.84    124.00 o 
   4   1  14     1388.01     1397.33     32.92 o 
   5   1  14     1414.97     1484.49     35.27 o 
   6   1  14     1534.74     1501.87     37.76 o 
   7   1  14     5943.19     5824.63     63.11 o 
   8   1  14      654.08      669.70     36.80 o 
   9   1  14     2230.81     2274.04     51.84 o 
  10   1  14     1507.53     1512.27     50.42 o 
  11   1  14      349.78      301.04     29.99 o 
  12   1  14      528.85      531.58     34.41 o 
 -12   2  14     2820.53     2940.39     69.65 o 
 -11   2  14       23.69       11.72     41.31 o 
 -10   2  14     3825.22     3831.63     67.35 o 
  -9   2  14       26.31        1.39     36.01 o 
  -8   2  14     2788.69     2652.72     52.60 o 
  -7   2  14     1394.65     1302.39     41.55 o 
  -6   2  14        4.73       16.28     27.07 o 
  -5   2  14     2715.08     2669.15     45.36 o 
  -4   2  14     1230.39     1208.11     34.26 o 
  -3   2  14     1561.65     1549.41     35.60 o 
  -2   2  14        5.17       -4.22     23.33 o 
  -1   2  14     2926.97     2927.01     43.16 o 
   0   2  14       63.54       15.18     22.99 o 
   1   2  14     1207.85     1158.72     32.56 o 
   2   2  14      543.87      549.17     28.27 o 
   3   2  14     9160.33     9131.13    101.01 o 
   4   2  14      231.07      241.32     20.14 o 
   5   2  14     1022.86     1061.21     36.18 o 
   6   2  14      418.94      383.16     33.81 o 
   7   2  14      217.76      220.37     23.66 o 
   8   2  14     3235.03     3218.87     58.50 o 
   9   2  14      191.14      198.93     27.31 o 
  10   2  14     3417.93     3398.48     66.97 o 
 -10   3  14      779.32      845.42     52.12 o 
  -9   3  14       10.00       50.21     40.93 o 
  -8   3  14     5166.73     5181.90     75.81 o 
  -7   3  14      350.11      299.68     27.19 o 
  -6   3  14     6981.98     6776.77     76.39 o 
  -5   3  14      900.09      903.47     38.84 o 
  -4   3  14     1363.17     1322.69     41.33 o 
  -3   3  14     2664.66     2632.87     49.94 o 
  -2   3  14       12.36        9.18     28.36 o 
  -1   3  14     7033.16     7186.86     98.88 o 
   0   3  14      193.45      189.94     21.27 o 
   1   3  14    15519.54    15660.04    199.22 o 
   2   3  14       68.49       63.01     21.63 o 
   3   3  14      729.55      773.02     37.69 o 
   4   3  14     5193.27     5231.41     66.13 o 
   5   3  14       52.21       70.85     23.40 o 
   6   3  14     5405.91     5425.09     71.76 o 
   7   3  14        0.55       17.31     36.68 o 
   8   3  14     2631.29     2500.98     61.12 o 
  -5   4  14      246.39      272.51     29.68 o 
  -4   4  14       51.85       40.16     38.70 o 
  -3   4  14       74.09      100.27     26.42 o 
  -2   4  14       21.51       -1.41     38.05 o 
  -1   4  14      121.91      140.02     25.99 o 
   0   4  14       71.83       88.71     26.16 o 
   1   4  14        7.88       16.16     36.80 o 
   2   4  14       47.39       70.78     26.61 o 
   3   4  14      969.76      988.71     47.64 o 
 -13   1  15      896.49      838.30     54.40 o 
 -12   1  15     1052.39     1099.12     52.53 o 
 -11   1  15      253.56      248.23     28.56 o 
 -10   1  15      191.70      185.55     25.89 o 
  -9   1  15     1369.81     1357.48     43.37 o 
  -8   1  15     1923.97     1901.21     44.24 o 
  -7   1  15     4289.96     4293.89     55.22 o 
  -6   1  15     2888.13     2868.53     44.74 o 
  -5   1  15     1007.31     1064.90     31.31 o 
  -4   1  15       61.45       70.99     15.78 o 
  -3   1  15     1084.57     1063.46     28.89 o 
  -2   1  15     1829.07     1816.91     33.85 o 
  -1   1  15     4217.25     4336.50     63.97 o 
   0   1  15     4333.43     4319.33     63.58 o 
   1   1  15     2461.86     2505.80     36.92 o 
   2   1  15     3312.82     3267.04     42.68 o 
   3   1  15        7.06       23.71     21.94 o 
   4   1  15      141.26      125.23     17.33 o 
   5   1  15      435.92      460.13     29.25 o 
   6   1  15     1297.37     1339.57     37.88 o 
   7   1  15     2814.74     2824.11     49.63 o 
   8   1  15     1277.81     1300.78     42.10 o 
   9   1  15     1099.98     1093.07     43.97 o 
  10   1  15       24.87      -14.75     38.17 o 
  11   1  15      172.40      151.77     30.86 o 
 -12   2  15       49.24      -31.72     47.26 o 
 -11   2  15     1176.53     1186.25     52.82 o 
 -10   2  15     1594.76     1596.65     53.44 o 
  -9   2  15     1059.44     1045.79     45.58 o 
  -8   2  15      415.83      419.61     37.52 o 
  -7   2  15        2.26      -11.27     30.64 o 
  -6   2  15       75.15       42.46     29.20 o 
  -5   2  15     1367.63     1315.36     38.34 o 
  -4   2  15     2507.60     2357.29     43.32 o 
  -3   2  15      594.66      588.74     30.14 o 
  -2   2  15      514.14      523.45     28.29 o 
  -1   2  15     4382.35     4403.90     72.79 o 
   0   2  15       21.60        9.76     23.69 o 
   1   2  15     1036.49     1082.33     32.37 o 
   2   2  15     2481.39     2440.37     42.44 o 
   3   2  15       25.19       11.46     26.40 o 
   4   2  15     2334.47     2390.54     44.74 o 
   5   2  15     1361.69     1363.48     39.75 o 
   6   2  15      639.84      633.04     35.75 o 
   7   2  15      114.83       72.17     23.93 o 
   8   2  15       21.94       38.63     35.29 o 
   9   2  15     1230.63     1241.29     48.55 o 
  10   2  15      230.25      223.77     30.52 o 
  -9   3  15       45.43       41.31     41.07 o 
  -8   3  15      488.04      544.81     44.86 o 
  -7   3  15       24.02      -38.03     38.03 o 
  -6   3  15     1168.92     1179.53     45.24 o 
  -5   3  15       21.25       25.13     23.07 o 
  -4   3  15      165.05      200.68     23.66 o 
  -3   3  15      389.74      375.59     33.90 o 
  -2   3  15      319.20      274.81     23.57 o 
  -1   3  15     1534.52     1486.69     43.01 o 
   0   3  15        0.84       -9.33     29.06 o 
   1   3  15     1060.79     1068.26     39.58 o 
   2   3  15        8.93       46.18     21.67 o 
   3   3  15       25.71       64.54     22.30 o 
   4   3  15       66.98       86.53     23.93 o 
   5   3  15       95.27      142.80     24.50 o 
   6   3  15      757.93      766.13     42.65 o 
   7   3  15       10.52       41.43     37.35 o 
   8   3  15      109.05      100.63     29.95 o 
  -4   4  15     1360.04     1387.43     52.87 o 
  -3   4  15     1651.36     1587.27     52.75 o 
  -2   4  15     1442.78     1445.67     51.07 o 
  -1   4  15      449.19      469.05     40.57 o 
   0   4  15      261.34      254.39     28.39 o 
   1   4  15     2530.19     2425.36     57.42 o 
   2   4  15      157.33       90.03     28.56 o 
 -13   0  16       11.64      -27.50     46.20 o 
 -12   0  16       31.98       30.14     42.49 o 
 -11   0  16     1146.48     1115.76     48.07 o 
 -10   0  16     6868.02     6565.30    110.24 o 
  -9   0  16      729.39      769.64     38.07 o 
  -8   0  16     3757.86     3719.16     55.41 o 
  -7   0  16       69.21      105.21     19.16 o 
  -6   0  16     1928.71     1964.82     39.23 o 
  -5   0  16      172.30      201.28     16.98 o 
  -4   0  16       26.27       25.65     15.82 o 
  -3   0  16    27438.96    27373.87    215.98 o 
  -2   0  16      257.23      233.14     22.92 o 
  -1   0  16    19481.16    20047.80    180.68 o 
   0   0  16     1369.24     1420.97     30.45 o 
   1   0  16     3140.15     3117.98     40.40 o 
   2   0  16     8743.53     8357.06    125.47 o 
   3   0  16       23.16       47.88     15.85 o 
   4   0  16    17199.79    17281.50    183.97 o 
   5   0  16      114.46       92.74     18.39 o 
   6   0  16    10681.92    10836.39    114.89 o 
   7   0  16     1115.46     1155.82     38.99 o 
   8   0  16     3462.78     3365.82     56.44 o 
   9   0  16     6793.22     6605.89     76.10 o 
  10   0  16        3.40       10.21     36.97 o 
  11   0  16     4514.92     4461.82     72.46 o 
 -12   1  16     4669.95     4659.87     78.21 o 
 -11   1  16     1592.55     1568.38     53.16 o 
 -10   1  16     2100.90     2121.32     53.30 o 
  -9   1  16     1971.92     1851.51     48.82 o 
  -8   1  16     1204.86     1250.93     40.42 o 
  -7   1  16     3181.37     3212.21     50.59 o 
  -6   1  16      517.59      524.89     30.11 o 
  -5   1  16     4615.19     4587.70     75.19 o 
  -4   1  16      507.94      517.26     27.48 o 
  -3   1  16     9489.29     9598.02    136.76 o 
  -2   1  16     1847.84     1872.52     35.84 o 
  -1   1  16       76.55       85.52     15.51 o 
   0   1  16     3049.46     2950.10     41.12 o 
   1   1  16      627.69      598.76     27.07 o 
   2   1  16     1288.84     1339.02     33.18 o 
   3   1  16        1.69      -24.05     24.05 o 
   4   1  16      247.60      317.32     26.97 o 
   5   1  16       45.99       36.18     27.76 o 
   6   1  16      324.83      322.24     30.57 o 
   7   1  16      200.51      222.93     22.83 o 
   8   1  16     1759.13     1723.65     47.95 o 
   9   1  16      129.32      139.04     26.18 o 
  10   1  16     1646.57     1541.33     53.37 o 
  11   1  16      288.40      253.33     31.82 o 
 -11   2  16      949.53      950.51     53.61 o 
 -10   2  16      346.66      440.78     41.62 o 
  -9   2  16     2319.21     2300.35     56.73 o 
  -8   2  16      185.81      152.63     24.96 o 
  -7   2  16     1754.19     1760.04     46.51 o 
  -6   2  16     1449.62     1379.85     41.60 o 
  -5   2  16        6.48        1.97     27.79 o 
  -4   2  16     4108.13     3997.43     54.09 o 
  -3   2  16        3.31       20.72     18.15 o 
  -2   2  16     6854.11     6888.93     91.83 o 
  -1   2  16     2514.16     2498.65     43.56 o 
   0   2  16     5183.25     5021.91     79.27 o 
   1   2  16     3587.69     3520.37     49.20 o 
   2   2  16     1262.23     1199.31     36.52 o 
   3   2  16     3146.70     3299.05     50.45 o 
   4   2  16      172.75      169.44     21.65 o 
   5   2  16     8794.08     8784.87    111.59 o 
   6   2  16     1420.09     1361.13     44.50 o 
   7   2  16     3425.19     3356.21     59.25 o 
   8   2  16     3014.82     3059.98     60.32 o 
   9   2  16      401.85      394.19     30.86 o 
  -9   3  16      636.98      684.02     48.65 o 
  -8   3  16     3749.79     3745.01     69.08 o 
  -7   3  16      245.05      252.73     27.96 o 
  -6   3  16     5188.28     5042.07     70.30 o 
  -5   3  16       91.42       65.17     24.55 o 
  -4   3  16     3668.23     3671.57     59.01 o 
  -3   3  16      702.45      763.98     38.48 o 
  -2   3  16       36.04       63.27     22.35 o 
  -1   3  16     4447.72     4410.27     61.81 o 
   0   3  16      205.49      186.03     23.14 o 
   1   3  16      802.46      871.25     38.46 o 
   2   3  16     1622.71     1589.24     45.43 o 
   3   3  16     1602.87     1637.62     45.65 o 
   4   3  16       14.49       35.84     34.45 o 
   5   3  16       14.13       68.62     25.53 o 
   6   3  16      594.78      536.56     43.61 o 
   7   3  16     2687.75     2616.45     60.73 o 
  -2   4  16      846.53      843.12     47.21 o 
  -1   4  16     1535.82     1492.11     51.00 o 
   0   4  16      743.38      789.25     44.86 o 
 -12   1  17     2315.51     2439.38     64.09 o 
 -11   1  17      791.48      786.01     48.96 o 
 -10   1  17      794.31      822.77     44.48 o 
  -9   1  17       69.44       54.69     24.82 o 
  -8   1  17      308.70      302.29     24.10 o 
  -7   1  17      824.64      849.93     36.44 o 
  -6   1  17     1805.78     1758.68     41.26 o 
  -5   1  17     8987.97     8721.36    143.47 o 
  -4   1  17     3023.29     3013.81     45.15 o 
  -3   1  17       17.98       27.74     23.54 o 
  -2   1  17       12.12       67.47     16.54 o 
  -1   1  17      199.60      216.22     17.21 o 
   0   1  17     1587.71     1606.79     35.17 o 
   1   1  17     3623.03     3718.58     46.80 o 
   2   1  17     3732.81     3681.37     47.62 o 
   3   1  17     1874.76     1867.94     39.13 o 
   4   1  17      296.40      343.55     29.71 o 
   5   1  17       64.79       62.89     20.14 o 
   6   1  17      845.27      835.71     37.00 o 
   7   1  17     1376.37     1373.95     44.21 o 
   8   1  17     1400.85     1387.55     45.87 o 
   9   1  17      549.23      581.69     41.41 o 
  10   1  17     1150.82     1128.32     49.73 o 
 -11   2  17       50.36       26.88     45.39 o 
 -10   2  17     1467.39     1477.05     54.16 o 
  -9   2  17      511.72      557.23     43.59 o 
  -8   2  17     1755.09     1719.24     49.58 o 
  -7   2  17     1479.18     1425.50     45.94 o 
  -6   2  17      820.45      854.18     37.88 o 
  -5   2  17      935.56      888.17     37.45 o 
  -4   2  17      131.27      115.11     20.45 o 
  -3   2  17     3695.54     3624.41     52.68 o 
  -2   2  17      953.37      962.04     35.08 o 
  -1   2  17     2730.49     2719.81     46.20 o 
   0   2  17      253.69      259.59     20.26 o 
   1   2  17      318.37      355.59     30.23 o 
   2   2  17      183.83      189.44     20.52 o 
   3   2  17       46.90       57.42     20.72 o 
   4   2  17     3793.95     3662.12     56.08 o 
   5   2  17     1028.56     1150.78     39.80 o 
   6   2  17     1005.72     1062.46     42.20 o 
   7   2  17        4.96       37.04     35.01 o 
   8   2  17      359.74      377.07     29.56 o 
   9   2  17      203.51      237.12     29.95 o 
  -8   3  17      178.37      152.22     30.40 o 
  -7   3  17        0.05      -11.75     38.48 o 
  -6   3  17      196.01      182.39     27.69 o 
  -5   3  17        4.48       -4.58     34.81 o 
  -4   3  17      107.75      115.92     24.98 o 
  -3   3  17       85.66       74.52     23.93 o 
  -2   3  17       61.47       48.48     33.25 o 
  -1   3  17        7.53       41.07     31.70 o 
   0   3  17      379.13      420.95     36.01 o 
   1   3  17       37.66        1.39     33.54 o 
   2   3  17       71.14      110.96     23.83 o 
   3   3  17      279.96      274.86     26.61 o 
   4   3  17       81.87       49.89     37.47 o 
   5   3  17       81.96       92.04     26.85 o 
   6   3  17      114.95      109.71     27.88 o 
 -12   0  18      379.82      465.43     33.85 o 
 -11   0  18      573.77      626.98     44.96 o 
 -10   0  18     7341.18     7351.02    118.71 o 
  -9   0  18      105.71       94.66     25.15 o 
  -8   0  18     9708.54     9413.09    119.83 o 
  -7   0  18      484.98      453.32     32.54 o 
  -6   0  18     8136.52     8043.70    101.80 o 
  -5   0  18    12062.07    11768.54    163.57 o 
  -4   0  18     2995.61     3026.01     45.34 o 
  -3   0  18     4126.40     4269.44     50.47 o 
  -2   0  18      410.96      454.95     27.26 o 
  -1   0  18    12686.88    12774.08    158.65 o 
   0   0  18      186.77      148.24     17.17 o 
   1   0  18     7572.41     7632.14     89.55 o 
   2   0  18     2626.71     2542.87     42.03 o 
   3   0  18       62.93       48.31     18.25 o 
   4   0  18     6108.46     6191.44     88.88 o 
   5   0  18      327.82      335.16     31.03 o 
   6   0  18     2263.03     2350.34     48.07 o 
   7   0  18      761.45      679.70     39.63 o 
   8   0  18      485.71      473.72     39.39 o 
   9   0  18       91.10       99.98     26.66 o 
  10   0  18      133.84      105.16     29.85 o 
 -12   1  18      858.89      853.36     53.59 o 
 -11   1  18      216.06      179.65     31.15 o 
 -10   1  18      804.46      789.56     45.15 o 
  -9   1  18      116.80      171.55     24.94 o 
  -8   1  18      144.32      152.87     23.88 o 
  -7   1  18     2134.82     2116.67     47.52 o 
  -6   1  18      277.27      269.47     21.91 o 
  -5   1  18       92.70      131.92     19.42 o 
  -4   1  18     2549.86     2550.25     44.88 o 
  -3   1  18      465.77      482.14     29.06 o 
  -2   1  18     2139.49     2163.06     39.92 o 
  -1   1  18     1097.43     1064.83     32.78 o 
   0   1  18      307.78      322.91     26.93 o 
   1   1  18     3510.09     3553.20     47.86 o 
   2   1  18      127.85      152.27     19.06 o 
   3   1  18     5329.85     5204.27     59.10 o 
   4   1  18     2995.63     2945.26     49.41 o 
   5   1  18     2792.95     2901.62     51.02 o 
   6   1  18     3589.14     3648.53     57.06 o 
   7   1  18     1653.72     1592.59     46.39 o 
   8   1  18     2899.85     2878.05     58.62 o 
   9   1  18     1266.80     1168.14     49.46 o 
  10   1  18     2429.69     2494.43     61.31 o 
 -10   2  18      550.48      509.47     48.38 o 
  -9   2  18     2236.12     2266.44     58.84 o 
  -8   2  18       42.22       52.15     25.37 o 
  -7   2  18     8593.38     8457.93    120.43 o 
  -6   2  18      575.35      554.43     37.71 o 
  -5   2  18     3371.60     3366.26     55.72 o 
  -4   2  18     2800.44     2814.61     50.95 o 
  -3   2  18      434.65      454.49     32.73 o 
  -2   2  18     7065.05     7204.00     99.17 o 
  -1   2  18        3.02       18.29     27.60 o 
   0   2  18     3252.69     3299.34     51.29 o 
   1   2  18      151.64      165.17     20.79 o 
   2   2  18     2526.45     2493.95     48.58 o 
   3   2  18     1682.85     1709.62     44.12 o 
   4   2  18       60.81       30.33     32.82 o 
   5   2  18     2371.29     2407.95     52.82 o 
   6   2  18      444.91      457.94     39.03 o 
   7   2  18      896.82      948.83     44.26 o 
   8   2  18      146.90      107.29     28.87 o 
  -7   3  18      399.18      480.46     43.73 o 
  -6   3  18      906.63      853.55     45.60 o 
  -5   3  18     3209.57     3282.53     60.73 o 
  -4   3  18     1006.31     1026.54     45.00 o 
  -3   3  18     2544.28     2459.26     54.88 o 
  -2   3  18      119.16      144.07     24.43 o 
  -1   3  18      599.03      613.43     38.77 o 
   0   3  18     1766.06     1767.21     47.90 o 
   1   3  18      144.96      130.79     24.58 o 
   2   3  18     4884.05     4816.33     67.33 o 
   3   3  18        7.37        0.70     34.86 o 
   4   3  18     3768.23     3797.39     65.77 o 
   5   3  18      530.91      521.60     43.66 o 
 -11   1  19     1879.50     1880.62     61.12 o 
 -10   1  19     1592.52     1600.67     52.56 o 
  -9   1  19     1486.85     1404.12     49.53 o 
  -8   1  19       41.01      -34.84     34.84 o 
  -7   1  19      275.85      283.04     24.34 o 
  -6   1  19      562.86      582.41     35.34 o 
  -5   1  19      727.84      746.86     35.17 o 
  -4   1  19     5087.07     4991.58     83.65 o 
  -3   1  19     1672.61     1636.73     39.70 o 
  -2   1  19     1330.83     1399.90     36.59 o 
  -1   1  19      527.62      544.95     30.11 o 
   0   1  19      158.50      135.73     19.18 o 
   1   1  19     2724.32     2636.28     44.93 o 
   2   1  19      563.51      676.61     32.20 o 
   3   1  19     2296.94     2349.91     46.47 o 
   4   1  19     1570.12     1537.59     42.08 o 
   5   1  19     1280.69     1262.97     42.17 o 
   6   1  19       21.61       42.08     23.47 o 
   7   1  19       18.46       34.33     35.17 o 
   8   1  19      300.56      260.14     28.27 o 
   9   1  19      595.18      674.76     45.48 o 
 -10   2  19      627.61      606.29     47.90 o 
  -9   2  19      927.71     1002.01     49.61 o 
  -8   2  19     1465.16     1501.87     49.89 o 
  -7   2  19      101.69      130.19     25.94 o 
  -6   2  19     1675.78     1661.79     47.71 o 
  -5   2  19      246.05      209.34     24.84 o 
  -4   2  19       91.91       88.78     22.73 o 
  -3   2  19      282.46      326.75     32.51 o 
  -2   2  19     1122.97     1127.48     39.18 o 
  -1   2  19     1758.89     1728.35     42.94 o 
   0   2  19      591.26      561.98     34.60 o 
   1   2  19     1512.08     1487.24     42.29 o 
   2   2  19      105.81       90.22     22.11 o 
   3   2  19       12.08      -20.57     32.49 o 
   4   2  19       66.86      101.28     24.29 o 
   5   2  19      531.68      522.66     40.33 o 
   6   2  19      689.85      622.97     42.15 o 
   7   2  19      911.24      900.88     48.07 o 
  -6   3  19       89.40      125.56     28.05 o 
  -5   3  19      485.58      466.00     43.71 o 
  -4   3  19       15.20       44.02     36.47 o 
  -3   3  19      633.71      647.67     42.37 o 
  -2   3  19        9.62       -3.55     36.08 o 
  -1   3  19      251.35      211.13     26.71 o 
   0   3  19      189.57      208.50     25.41 o 
   1   3  19       47.54       20.96     34.96 o 
   2   3  19      935.07      913.92     44.36 o 
   3   3  19        1.31      -35.51     37.19 o 
   4   3  19      642.05      671.84     45.39 o 
 -11   0  20     1796.04     1774.17     57.69 o 
 -10   0  20      413.92      478.54     43.21 o 
  -9   0  20      231.92      247.79     27.55 o 
  -8   0  20     5345.75     5331.15     69.72 o 
  -7   0  20     1855.49     1800.87     47.21 o 
  -6   0  20     3593.52     3528.74     56.27 o 
  -5   0  20     1326.40     1308.60     40.14 o 
  -4   0  20      554.83      676.25     33.42 o 
  -3   0  20       72.66       97.20     19.06 o 
  -2   0  20      986.82     1034.09     34.81 o 
  -1   0  20     2690.11     2654.40     45.29 o 
   0   0  20     2423.16     2594.99     44.67 o 
   1   0  20     1348.51     1352.23     38.05 o 
   2   0  20     8700.38     8045.25    101.87 o 
   3   0  20      258.42      291.19     22.20 o 
   4   0  20      576.50      614.99     36.35 o 
   5   0  20     3017.67     2864.58     53.42 o 
   6   0  20        0.05       20.84     33.30 o 
   7   0  20     8635.65     8553.57    121.66 o 
   8   0  20       92.10       39.18     39.68 o 
   9   0  20     2896.96     2864.77     62.87 o 
 -11   1  20     1708.04     1859.76     58.72 o 
 -10   1  20        5.18       -4.87     40.33 o 
  -9   1  20     2515.63     2587.46     58.74 o 
  -8   1  20     1063.88     1032.94     45.17 o 
  -7   1  20     4230.83     4194.20     63.25 o 
  -6   1  20     3473.03     3525.29     57.18 o 
  -5   1  20      635.78      684.11     36.68 o 
  -4   1  20     4225.61     4306.91     57.88 o 
  -3   1  20      917.94      944.85     36.54 o 
  -2   1  20     4237.39     4470.21     56.30 o 
  -1   1  20     1144.36     1193.20     36.92 o 
   0   1  20     5577.59     5535.12     61.79 o 
   1   1  20     3729.60     3839.11     53.54 o 
   2   1  20     1638.32     1637.60     41.69 o 
   3   1  20     5101.77     5109.73     62.75 o 
   4   1  20       96.25      147.07     22.51 o 
   5   1  20     2761.69     2748.60     53.90 o 
   6   1  20      464.23      435.91     39.27 o 
   7   1  20     1393.21     1391.41     49.13 o 
   8   1  20      669.66      545.05     46.20 o 
  -9   2  20     2122.88     2045.84     59.84 o 
  -8   2  20       69.49       50.59     39.70 o 
  -7   2  20      777.53      806.08     44.19 o 
  -6   2  20     1184.11     1229.95     45.67 o 
  -5   2  20     1213.44     1253.07     44.81 o 
  -4   2  20      141.28      173.35     23.66 o 
  -3   2  20        7.13       35.39     22.18 o 
  -2   2  20     1000.40      974.37     39.46 o 
  -1   2  20     1397.58     1466.50     42.70 o 
   0   2  20      214.83      251.75     23.02 o 
   1   2  20     1868.44     1913.39     46.06 o 
   2   2  20       37.93       26.85     32.97 o 
   3   2  20      727.40      712.52     39.78 o 
   4   2  20     1349.56     1329.00     46.87 o 
   5   2  20      331.45      409.42     38.94 o 
   6   2  20     1950.76     1894.84     54.57 o 
   7   2  20      129.42      121.82     29.20 o 
  -5   3  20     3380.73     3370.81     65.43 o 
  -4   3  20      176.65      141.65     28.32 o 
  -3   3  20     5851.96     5940.77     77.63 o 
  -2   3  20        3.69      -19.95     36.49 o 
  -1   3  20     3342.32     3325.59     61.38 o 
   0   3  20     2344.42     2262.97     56.03 o 
   1   3  20      255.13      283.01     28.75 o 
   2   3  20     2715.86     2698.83     59.34 o 
   3   3  20        1.33        6.28     38.27 o 
 -10   1  21     1304.82     1312.31     54.76 o 
  -9   1  21     2006.09     2018.46     56.13 o 
  -8   1  21     1158.43     1159.44     47.52 o 
  -7   1  21     1166.19     1134.50     45.60 o 
  -6   1  21       21.12       50.11     23.50 o 
  -5   1  21      315.77      303.47     24.58 o 
  -4   1  21     2050.73     2087.85     46.95 o 
  -3   1  21     2083.81     2068.95     45.89 o 
  -2   1  21     2467.64     2500.24     48.72 o 
  -1   1  21     1118.58     1093.48     38.75 o 
   0   1  21     1040.34     1064.35     37.12 o 
   1   1  21      114.14       77.71     22.11 o 
   2   1  21      391.96      342.07     33.45 o 
   3   1  21     1119.91     1140.67     42.32 o 
   4   1  21     1670.11     1647.00     46.56 o 
   5   1  21     1917.43     1846.05     50.47 o 
   6   1  21      855.60      856.29     45.27 o 
   7   1  21       38.17       29.78     39.39 o 
   8   1  21      198.21      203.87     30.83 o 
  -8   2  21      414.85      430.20     31.38 o 
  -7   2  21     1570.83     1536.54     51.38 o 
  -6   2  21      966.84      958.76     45.58 o 
  -5   2  21     1786.67     1727.91     50.18 o 
  -4   2  21      447.82      411.36     37.86 o 
  -3   2  21       44.90       40.98     32.82 o 
  -2   2  21      176.67      202.38     24.05 o 
  -1   2  21      164.34      158.34     24.07 o 
   0   2  21     2048.04     2031.12     48.96 o 
   1   2  21      993.99     1036.95     41.45 o 
   2   2  21     1739.90     1773.06     47.69 o 
   3   2  21        3.32      -12.44     36.23 o 
   4   2  21      354.39      296.92     28.56 o 
   5   2  21      212.75      240.86     29.16 o 
   6   2  21      384.75      362.57     31.19 o 
  -4   3  21       31.83       39.78     40.59 o 
  -3   3  21      456.11      432.00     42.77 o 
  -2   3  21       70.08       44.81     38.89 o 
  -1   3  21      281.39      283.95     29.06 o 
   0   3  21       27.10       22.66     39.18 o 
   1   3  21      192.47      204.06     28.34 o 
 -10   0  22     3790.46     3842.33     72.70 o 
  -9   0  22      220.03      210.56     30.23 o 
  -8   0  22        7.10       -9.85     37.43 o 
  -7   0  22     4913.70     4933.24     69.29 o 
  -6   0  22      576.69      533.83     39.70 o 
  -5   0  22     8401.90     8652.16    114.92 o 
  -4   0  22       24.42       39.39     22.01 o 
  -3   0  22     3973.30     4154.76     58.43 o 
  -2   0  22     3024.00     3125.77     52.12 o 
  -1   0  22     1101.84     1058.14     38.46 o 
   0   0  22     9091.70     8997.78    111.49 o 
   1   0  22       52.37       32.97     31.24 o 
   2   0  22     9057.93     8957.26    114.01 o 
   3   0  22      163.06      133.36     24.31 o 
   4   0  22     4372.04     4402.63     64.45 o 
   5   0  22     3165.13     3275.89     60.11 o 
   6   0  22      154.75       87.25     27.24 o 
   7   0  22     2175.74     2054.49     57.47 o 
  -9   1  22     2254.15     2206.46     60.37 o 
  -8   1  22       40.13       50.28     27.84 o 
  -7   1  22     2338.03     2337.25     55.46 o 
  -6   1  22      726.16      695.57     42.13 o 
  -5   1  22       97.21       97.49     24.74 o 
  -4   1  22     2065.78     2046.34     49.39 o 
  -3   1  22      101.69       97.82     23.11 o 
  -2   1  22     2167.15     2116.04     48.07 o 
  -1   1  22       25.44       11.53     31.00 o 
   0   1  22       75.59       38.82     32.75 o 
   1   1  22        0.06       46.13     31.41 o 
   2   1  22       18.07      -21.60     33.02 o 
   3   1  22      126.57      144.91     24.50 o 
   4   1  22      851.49      904.41     42.77 o 
   5   1  22       64.88       79.15     26.59 o 
   6   1  22      430.22      469.81     42.44 o 
   7   1  22       32.91       15.37     41.77 o 
  -7   2  22       72.73       60.56     29.18 o 
  -6   2  22     1533.57     1433.73     50.93 o 
  -5   2  22        3.84       46.87     35.94 o 
  -4   2  22     3112.61     3134.41     59.70 o 
  -3   2  22      364.66      412.51     38.15 o 
  -2   2  22     3690.80     3742.54     61.43 o 
  -1   2  22     2416.24     2430.18     52.68 o 
   0   2  22      373.69      429.80     39.15 o 
   1   2  22     5050.71     5061.73     68.52 o 
   2   2  22      175.17      120.12     26.61 o 
   3   2  22     4251.20     4241.31     67.01 o 
   4   2  22      449.71      403.81     29.73 o 
   5   2  22     1608.50     1623.57     54.55 o 
  -8   1  23     1140.32     1087.58     50.69 o 
  -7   1  23     1577.40     1590.46     52.05 o 
  -6   1  23      555.49      582.76     42.97 o 
  -5   1  23       82.17       78.43     25.89 o 
  -4   1  23       32.17       41.72     34.24 o 
  -3   1  23      792.65      787.02     40.50 o 
  -2   1  23     1742.40     1722.59     47.62 o 
  -1   1  23     1826.24     1885.10     48.55 o 
   0   1  23     1103.77     1122.76     42.99 o 
   1   1  23      946.77      915.63     41.22 o 
   2   1  23        5.31      -35.03     35.03 o 
   3   1  23      188.13      159.01     26.37 o 
   4   1  23      845.52      915.58     44.52 o 
   5   1  23      327.02      333.65     29.80 o 
   6   1  23      788.78      730.19     48.14 o 
  -6   2  23       34.88       28.27     40.26 o 
  -5   2  23     1860.00     1879.47     53.85 o 
  -4   2  23      762.68      720.60     44.98 o 
  -3   2  23      752.81      834.23     43.40 o 
  -2   2  23       26.55       -1.20     36.13 o 
  -1   2  23      449.58      444.78     40.45 o 
   0   2  23      461.78      428.67     39.87 o 
   1   2  23      797.14      814.21     45.29 o 
   2   2  23     1344.27     1302.89     49.37 o 
   3   2  23       40.62       18.39     28.03 o 
  -8   0  24     3564.57     3629.83     69.20 o 
  -7   0  24     1037.71     1040.59     48.70 o 
  -6   0  24      420.57      450.15     42.22 o 
  -5   0  24     7323.12     7429.07     82.02 o 
  -4   0  24       49.16       53.56     35.94 o 
  -3   0  24     6094.67     6280.97     73.06 o 
  -2   0  24      119.91      161.43     24.48 o 
  -1   0  24     2268.60     2283.47     50.76 o 
   0   0  24     1374.61     1360.89     45.12 o 
   1   0  24        0.96       74.45     24.12 o 
   2   0  24     2740.32     2885.89     56.39 o 
   3   0  24     1031.58     1077.03     45.36 o 
   4   0  24     2417.40     2307.40     56.13 o 
   5   0  24      238.50      261.68     29.06 o 
  -7   1  24      241.05      281.91     29.92 o 
  -6   1  24      969.55     1005.85     46.35 o 
  -5   1  24      128.60       15.22     39.92 o 
  -4   1  24     1179.08     1258.27     46.15 o 
  -3   1  24      778.27      781.65     42.03 o 
  -2   1  24      279.83      270.88     26.37 o 
  -1   1  24     3317.22     3356.38     59.37 o 
   0   1  24      322.06      273.66     27.50 o 
   1   1  24     2727.69     2809.02     56.70 o 
   2   1  24      700.75      700.66     43.23 o 
   3   1  24     2110.90     2183.44     53.51 o 
   4   1  24     1804.92     1813.03     53.78 o 
   5   1  24      359.25      339.67     30.88 o 
  -4   2  24     3041.59     3015.12     62.41 o 
  -3   2  24        0.59      -32.78     38.34 o 
  -2   2  24     2220.07     2240.81     56.39 o 
  -1   2  24      679.23      784.19     44.02 o 
   0   2  24       50.74       68.96     27.09 o 
   1   2  24      914.05      906.73     46.97 o 
   2   2  24        0.85      -34.43     39.87 o 
  -6   1  25     1415.48     1381.48     53.54 o 
  -5   1  25     1132.52     1027.45     49.15 o 
  -4   1  25      815.65      849.04     45.87 o 
  -3   1  25      407.95      404.93     29.30 o 
  -2   1  25      447.94      457.15     29.20 o 
  -1   1  25      551.67      565.29     41.89 o 
   0   1  25      960.15      959.89     45.63 o 
   1   1  25     2470.61     2579.76     57.83 o 
   2   1  25      360.93      372.21     29.44 o 
   3   1  25      207.40      183.01     29.80 o 
  -5   0  26     1229.27     1223.53     51.07 o 
  -4   0  26     1586.95     1605.44     52.24 o 
  -3   0  26      160.37      123.57     28.08 o 
  -2   0  26     3283.21     3132.15     61.14 o 
  -1   0  26      670.66      678.96     43.52 o 
   0   0  26      919.02      895.89     45.79 o 
   1   0  26      509.90      444.18     42.82 o 
   2   0  26       61.74       25.56     39.49 o 
  -4   1  26     2153.91     2231.42     57.09 o 
  -3   1  26     1836.17     1760.43     53.99 o 
  -2   1  26      702.13      730.24     43.78 o 
  -1   1  26     1437.94     1379.30     50.49 o 
   0   1  26      428.01      509.88     42.22 o 
   1   1  26     2503.72     2461.03     60.88 o 
                                                 
